# Supplementary material for: Spatiotemporal profile of an optimal host response to virus infection in the primate central nervous system
Source: PLoS Pathog. 2025 Jan 22;21(1):e1012530. doi: 10.1371/journal.ppat.1012530 (PMC11753669; doi:10.1371/journal.ppat.1012530)
Supplement: S1 File — (XLSX) [file ppat.1012530.s011.xlsx]

## Sheet: Telencephalon_DOWN genes
Telencephalon_3dpi_DOWN-regulated genes	Telencephalon_7dpi_DOWN-regulated genes	Telencephalon_14dpi_DOWN-regulated genes	Telencephalon_21dpi_DOWN-regulated genes
ROR2	DACH1	POU3F3	CNNM4
SLC16A12	DNAH7	ZNF185	COX2
FGFR2	ELMOD1	NUDT16
KANK1	PHACTR1	SIVA1
ABCG2	LDLRAD4	AMBN
TRPM3	CACNA2D3	HAO1
ARHGAP42	CRB1	RHOC
SLC24A4	ADCY5	MRLN
CFAP54	PDE10A	ASPHD1
KATNAL2	KCNAB1	SDHD
SMOC1	DGKB	ADGRA1
EYA4	LRRN1	MPP4
PLCH1	MN1	PJA1
SPEF2	ANO3	MYO5C
DNAH6	TESC	SYT2
GULP1	SYNDIG1L	HSPB6
BMP7	DRD2	KCNS1
PDZRN3	HTR4	CCDC178
DTHD1	RARB	DNAH8
ENPP2	LPL	GUCY2C
HYDIN	CFAP54	MAEL
FAM227B	RASD2	ERICH6
LRIG3	GPR88	TRIM58
NEK11	GPR149	TAC3
SPATA17	VWA3A	TMEM275
CFAP43	DRD1	APELA
SLC2A12	DNAH6	CLLU1
KIF27	CD302
DNAH12	SPATA17
DNAI1	RSPH1
ADGB	VEGFC
SPAG6	SH3RF2
IGFBP7	PI15
NWD1	CA12
PI15	DNAH12
ARMC3	SMOC2
CCDC60	AK8
TTC29	DNAH1
ADHFE1	ADGB
KL	LRRC36
PRLR	CSAD
GPR1	PAQR9
CFAP45	COL4A5
RNF207	FAM227B
C1H1orf141	SSPN
DSP	CCDC39
CAPSL	IL17RD
PRR18	PAQR5
F5	NRG4
EMD	OTOGL
SBSPON	SLCO1B1
NBPF11	TRHR
TMEM179	CD36
IGFL1	ZPBP
CNMD	STK33
TPPP3	TRIL
C3H21orf58	EVI2A
ZBTB45	P2RY1
WDR31	PPP1R42
BAMBI	IGSF10
EIF3G	ACBD7
BAIAP2L1	LPAR3
TBC1D24	TTC29
MT1X	AURKC
KCNJ8	FAM47E
OGFOD2	ADRA2C
A2ML1
CLDN1
TTLL12
KCNJ13
MARCH10
CLIC6
CA2
VSTM4
DDR2
ZNF233
TFE3
CCDC144NL
SPG21
CPM
APOLD1
SYT2
FRZB
ENPP6
ARHGAP19
COL3A1
COL5A3
SLC2A6
LOXHD1
COL1A2
KLK14
GPNMB
CD200R1
WNK4
BTG4
ITGAX
INHA
POU2AF1
FCRL5
OBP2B
LIPN

## Sheet: Fig. 2A data
Telencephalon
term_name	neg-Log10 (p-adj)_3dpi_DOWN	Number of genes_3dpi_DOWN_per term	neg-Log10 (p-adj)_7dpi_DOWN	Number of genes_7dpi_DOWN_per term	neg-Log10 (p-adj)_14dpi_DOWN	Number of genes_14dpi_DOWN_per term	neg-Log10 (p-adj)_21dpi_DOWN	Number of genes_21dpi_DOWN_per term
microtubule-based movement	3.70845	11	2.0574	7
microtubule bundle formation	2.90289	6	1.86057	4
axonemal dynein complex	2.68623	3	4.66453	4
cerebrospinal fluid circulation	2.64238	3	1.69756	2
extracellular matrix	2.17085	9
microtubule associated complex	2.12014	5	2.75839	5
cell projection	1.84704	20	5.40636	23
microtubule cytoskeleton	1.47085	13
microtubule motor activity			2.78403	4
dopamine neurotransmitter receptor activity			2.57621	2
dopamine binding			2.29702	2
striatum development			2.24229	3
synaptic transmission, dopaminergic			2.1814	3
cellular response to dopamine			2.13466	4
dopamine receptor signaling pathway			2.0574	3
substrate-independent telencephalic tangential migration			2.0574	2
regulation of dopamine uptake involved in synaptic transmission			2.0574	2
cerebral cortex GABAergic interneuron differentiation			1.8653	2
postsynaptic membrane			1.78108	5
neurotransmitter receptor activity			1.44888	3
only significant data are indicated: neg-Log10 (p-adj) ³ 1.3

## Sheet: Cerebellum_DOWN genes
Cerebellum_3dpi_DOWN-regulated genes	Cerebellum_7dpi_DOWN-regulated genes	Cerebellum_14dpi_DOWN-regulated genes	Cerebellum_21dpi_DOWN-regulated genes
DPP10	IFT140	HNRNPA1	COX2
PTCHD4	RHOJ	GLRA2	NT5E
LRFN2	LMCD1	PRSS55
ACTA1	NSUN3	MYOM2
NRAP	DDR2
	CCDC18
	KIAA1217
	NTN1
	DTD1
	WDR49
	TLE2
	AMOT
	ZCCHC4
	TMEM104
	RIMS4
	DPH6
	GNAL
	ZFHX3
	GSTCD
	NCALD
	PCDH11X
	LRIG3
	SLC7A11
	GALNTL6
	DNHD1
	GFRA1
	SEMA6D
	TMEM38B
	KLHL13
	COL11A1
	PLXND1
	MRLN
	GPSM1
	YIPF7
	ZFAT
	KIFC3
	PARD3B
	DCX
	LNX1
	ANO4
	FZD6
	STS
	ADAM12
	BEND5
	PPARA
	CYP2C93
	CDCP1
	PACRG
	FBXL13
	CC2D2B
	SLCO1A2
	NCAPG2
	ADGRF5
	LACC1
	ATAD5
	ST6GAL2
	WWC1
	NINJ2
	STXBP6
	NECAB1
	CGNL1
	FRAS1
	SHISA9
	MYO1B
	SRGAP1
	TNS1
	KCNG2
	XXYLT1
	BNC2
	B3GLCT
	PRDM5
	KCNC4
	PLA2G4A
	LAMA4
	ABCG2
	PDGFC
	SORD
	FAXDC2
	FGGY
	REXO5
	KCTD16
	CCDC77
	RGS3
	TNFRSF19
	CATSPERE
	CLHC1
	COL4A5
	PAMR1
	MINDY4
	NKAIN3
	PLS1
	GABRG3
	SDK1
	ADCK1
	TPK1
	GREB1
	CYYR1
	COL4A3
	CHRDL1
	MYOM1
	INPP5J
	CACNA2D3
	HFM1
	ZGRF1
	ADCY2
	GABRA3
	DISC1
	EFCAB8
	FAM53A
	AGBL3
	CPQ
	DCDC1
	EDA
	EPHA5
	CACNG3
	NEMP2
	HS3ST5
	BANK1
	COLEC12
	PRR5L
	RIMBP2
	RASGEF1B
	ESD
	JCAD
	BTD
	CPED1
	PPP2R3A
	POLA2
	SNX7
	PDE7B
	CENPP
	COL5A2
	SGCD
	GABRA5
	DPP10
	MYO5C
	SORCS2
	EFHC2
	ARHGAP18
	DEPTOR
	PI15
	L3MBTL4
	LRFN2
	CPNE8
	MRVI1
	DENND2A
	PALD1
	ITGAM
	TPTE2
	ZBTB7C
	TSHZ2
	EPHA3
	PLCH2
	PAWR
	SUGCT
	SIAE
	RAD51B
	CCDC39
	PLLP
	CCDC171
	TCERG1L
	ARHGAP10
	MACROD1
	POLN
	TMEM150C
	SMC2
	LRMDA
	FBXO15
	SNTA1
	ZSCAN5A
	AK8
	ADGRA3
	CDH4
	BICC1
	FAT3
	GLI2
	PHLDB2
	HHAT
	SPAG16
	CCDC169
	CCDC191
	CHSY3
	CCBE1
	CEP128
	ENTPD5
	CCDC146
	TAFA1
	SHB
	AFAP1
	LYPD6B
	CSGALNACT1
	ITGBL1
	MCM2
	GRIK4
	ATRNL1
	RPL31
	KCNN3
	P2RY14
	DYSF
	CPM
	EDNRB
	FGF7
	LRRC34
	PAQR5
	SCML4
	AOAH
	RARB
	SYNPO2
	CYP2C76
	SYTL3
	SLC6A12
	ERG
	ENPP6
	RUNX2
	TRPC6
	ALDH1A1
	CEP152
	MECOM
	WDHD1
	SLC6A11
	LYPD6
	CMKLR1
	CLTCL1
	CHEK1
	GAS2
	VEGFC
	AR
	PTPN14
	ATAD2
	TDRD12
	KYNU
	B3GAT2
	KCNH5
	C5H4orf50
	ACSS3
	DARS2
	STAC
	NECTIN2
	BCAS4
	RAI14
	MIS18BP1
	PGM5
	CALD1
	SLC2A9
	LUZP2
	STK33
	PARD6G
	CMAH
	EDNRA
	TLL2
	NEURL1B
	ANKFN1
	ITGA2B
	IMPG2
	LRP5
	EHHADH
	LIN28B
	IL33
	SOX13
	SYK
	NT5E
	ITGA9
	MASP1
	DMRTC1B
	C6
	ITPRID1
	DKK2
	KIF20B
	CNIH3
	MYO7A
	ABCC9
	RECQL5
	ZFPM1
	FHL5
	SLITRK5
	MMP28
	FAM81A
	GALNT14
	NSUN7
	ACBD7
	WDFY4
	KHDC1
	ARHGAP19
	HORMAD2
	MPPED1
	SLC25A21
	HRH1
	FILIP1
	TOX3
	SYTL2
	ACAD10
	LRRC9
	MRO
	BMP7
	SLIT2
	C11H12orf40
	CD82
	FGF13
	F13A1
	ATRIP
	ATP10B
	CFAP299
	PHF24
	ATP8B4
	JUP
	SMOC1
	NMNAT3
	OVCH1
	P2RY12
	RTN4RL1
	C6H5orf64
	CENPK
	DLGAP2
	CCDC88C
	GPC5
	PCED1B
	MGAT4C
	NUGGC
	GRTP1
	XRRA1
	IGF1
	MN1
	KHDRBS2
	CDK15
	KATNAL2
	FXN
	HYDIN
	ADAMTSL1
	MRC1
	KCNB2
	LTBP1
	FBLN5
	C2H3orf67
	HCRTR2
	PAPPA2
	STAT4
	TMEM236
	COL4A4
	ADAMTS6
	NETO1
	TMPRSS12
	SPATA17
	CD109
	ANKRD55
	CHRM2
	MEIKIN
	DNAH6
	DAPK2
	OLFML2A
	EML3
	LEKR1
	XIRP2
	ZNF254
	EBF3
	GCSAML
	SYCP1
	MROH7
	EFCAB6
	ABCC12
	ADGRB1
	FAR2
	LDB3
	FGD5
	CCDC13
	AKAP3
	ITPR3
	EFCAB5
	COL14A1
	PIK3R6
	ABCB4
	MEI4
	COL19A1
	MYLK
	ITIH5
	ABI3BP
	CFAP52
	EGFLAM
	CENPO
	GNA14
	CYSLTR2
	EPHA10
	NFATC1
	NELL1
	CPAMD8
	NTN4
	TIPIN
	COL22A1
	ITGA8
	RAD9B
	GRAMD1C
	PDE2A
	GYPC
	SHC4
	FILIP1L
	ZNF185
	C9H10orf67
	GTF2H5
	HS3ST3A1
	PIGC
	SOHLH2
	NKD1
	PDE11A
	TNNI3K
	PPARG
	PCDH15
	PMFBP1
	LRRC63
	SPAG17
	CD226
	SLC6A20
	FAM114A1
	PNPLA7
	RSPO2
	KCNS3
	DMGDH
	EFHB
	TMCO4
	CKMT2
	GRAP
	COL5A1
	DNAH11
	MET
	RAB3B
	GPR156
	NDC80
	SNTG2
	ARHGEF39
	PPL
	SSC5D
	OPALIN
	DHRS12
	PPEF1
	ACOX2
	TNN
	KIF7
	CHRNA7
	FREM2
	CCDC15
	HAPLN1
	ADAMTS17
	ISM1
	PAK6
	PAPLN
	USP43
	MYLK4
	SHISA7
	SATB2
	NXPE2
	AURKA
	LAMC3
	SUSD5
	PROM1
	TWIST2
	FRK
	COL16A1
	IMPA2
	KCNK2
	SYNC
	RAD51
	BMP8B
	VWC2L
	FTCDNL1
	CNGB1
	COL6A3
	TEC
	EYA1
	PPP1R1C
	TMEM200A
	AGTR1
	EBF2
	FOXP2
	C1H1orf105
	SLC12A8
	KNTC1
	SKA1
	WIPF3
	GRIP2
	AIFM2
	SH2D4B
	HENMT1
	THEMIS
	PRKG2
	SHPK
	ALDH1A2
	IL20RB
	ARHGAP28
	KIF6
	LVRN
	ZPBP
	RTKN2
	GFRA2
	COL11A2
	POLE
	KCNQ4
	EPHA6
	EYA2
	FIGNL2
	LRRIQ1
	SEMA3D
	VWA2
	ALOX5
	DNAH2
	EMP1
	TTPA
	THSD4
	DCHS2
	CFAP61
	TRABD2B
	CPNE4
	POC1A
	TRIM71
	LGR5
	CARD11
	CEP72
	CDC45
	OCA2
	PHEX
	PXDNL
	GGT1
	TMEM45A
	STKLD1
	CFAP206
	WNT3
	JPH2
	ELFN2
	KNL1
	MYO3A
	ASPM
	CCDC141
	MYH11
	PRELID2
	ANO1
	MAMDC2
	TRPC7
	PXDN
	CFAP300
	ATP6V1C2
	C14H11orf65
	CDKN3
	RYR3
	USH1C
	CLNK
	ADHFE1
	NID2
	ZMAT4
	SLC27A2
	PLCB2
	NGEF
	CCDC150
	CLCA2
	TSPAN18
	GSDME
	DBX2
	C1H1orf87
	TCEA3
	GPR149
	AADAT
	PRSS12
	TSHR
	DNAH5
	KLHL1
	C1QTNF7
	ACPP
	ADGB
	GCK
	DNAH7
	MMS22L
	SLC22A2
	LRRC75A
	CORIN
	RTP1
	PIWIL1
	DNTT
	COL4A6
	TAFA4
	TTC25
	FAM227B
	CENPF
	CASZ1
	LTBP2
	PTGS1
	C5
	BMP5
	RAB38
	RIPOR3
	BCHE
	ESR2
	TBXAS1
	SLCO2A1
	TFCP2L1
	CFAP77
	FBLN2
	B4GALNT3
	PROCR
	TBX15
	LRRC17
	ESR1
	HMCN2
	DTL
	NUF2
	PLA2G5
	CKAP2L
	IGFL1
	CFAP99
	RFC5
	TGM3
	CDRT4
	WTIP
	WIF1
	ARHGEF28
	STPG2
	PKHD1L1
	TRPV3
	TTK
	PGR
	MYOCD
	ADAMTS12
	STK32B
	RAD54L
	LRRC36
	HPGDS
	KCNQ1
	GLRA3
	CARD10
	CPXM2
	TEX14
	TEX15
	MYZAP
	TMEM154
	MCMDC2
	ADAMTS3
	DEPDC1B
	KIF4A
	DSC3
	CDH12
	SLC25A48
	GRB14
	GDPD4
	MUSK
	PTGIS
	DNAH3
	ITGB3
	TMEM182
	KCNG3
	KIF18A
	ASMTL
	DGKK
	LMO1
	STK31
	KIFC1
	DENND2C
	POPDC3
	WDR31
	CD180
	ARMC4
	ADAMTS19
	LAMC2
	ANO2
	CENPE
	TMEM132D
	VEPH1
	TOX2
	HMGA2
	SYT10
	MAD2L1
	IL1RAPL2
	ARSF
	C15H9orf135
	ADGRD1
	C14H11orf40
	DAO
	SCN7A
	TPH2
	TMIGD3
	EDAR
	CAGE1
	PNOC
	SLC24A1
	NFAM1
	ADAMTS16
	SYTL5
	SCN9A
	NKG2D
	CNMD
	CFAP47
	TTC29
	SLC26A7
	OFCC1
	DDX4
	SLC17A8
	DNAH10
	CELSR1
	SCGB3A2
	DDIAS
	GPR139
	SRD5A2
	RP1
	RSPH14
	MTCP1
	TEKT5
	INSC
	CIB4
	FSIP1
	CDC25C
	LPA
	FAM178B
	MCTP2
	AKNAD1
	CHMP4C
	PHLDB3
	COL24A1
	EVA1A
	COL25A1
	BLK
	PEBP4
	ABCA15
	BMP4
	NPR3
	SLC15A1
	SLCO4C1
	COL13A1
	ITGB6
	COL28A1
	OR10Q1
	SLC9A2
	SAXO1
	CHRM3
	MALRD1
	TMEM71
	PATE2
	MYO15A
	DIAPH3
	LOXL2
	COL26A1
	OSR1
	RAG1
	MYO5B
	KIF11
	CDH1
	SPATA18
	CCDC102B
	MARCH10
	XKR5
	SLC18A2
	ZNF831
	NR5A2
	SEMA5B
	DCDC2
	BAIAP2L1
	CPNE5
	GLIS1
	CUBN
	TRABD2A
	PPP1R12C
	BTLA
	NPSR1
	SERPIND1
	MYBPC1
	CFAP57
	EDN3
	ANKRD45
	FGF10
	SH3RF2
	DACH2
	ESRRB
	PLAC1
	KIF15
	PTP4A3
	ASAH2
	RBM44
	HSPA12B
	TEKT3
	CLDN10
	CFAP58
	QRFPR
	FRMPD1
	PKD1L3
	ABCA13
	BRCA2
	ASIP
	ADAMTS20
	UGT1A1
	VIT
	C1H1orf146
	ABCA12
	OPRM1
	LRRC7
	OTOGL
	POLQ
	PIEZO2
	SLC6A4
	CD96
	CR1
	MGAT4D
	LY86
	ENPP3
	CFTR
	TRPC4
	PRR11
	ADAMTSL2
	CROCC2
	CLDN16
	LCT
	CAPN8
	KIF24
	IL37
	TTC6
	VGLL3
	CARD14
	SLC18A1
	RBM46
	CCDC192
	MYOM3
	RHBDL2
	MLIP
	BUB1B
	POU6F2
	WNT5B
	GXYLT2
	KLHL14
	PLB1
	USH2A
	TNIP3
	FERMT1
	SYT6
	PTH2R
	TRAPPC3L
	KIAA1210
	SLC38A4
	ANO7
	SCUBE1
	UGT3A2
	C4H6orf201
	HEPACAM2
	BFSP2
	MGAM2
	LRRC2
	NOX4
	NBPF6
	MYH15
	MGAM
	PTPN20
	STX19
	TMEM159
	LRP2
	TACR1
	ARHGAP8
	COL6A6
	MEDAG
	CCN4
	KIF17
	LMX1B
	CDC20B
	ADCY4
	LIX1
	KIF14
	TP63
	SULT1E1
	FBN2
	FAM216B
	SARDH
	WFDC3
	PTPRQ
	SLC5A8
	WNT8B
	DOC2A
	SPNS3
	CNBD1
	ANKRD36C
	GLIPR1L2
	PDE4C
	DCAF8L2
	CWH43
	PAGE4
	CD160
	SULT6B1
	EPYC
	IGF2BP3
	MSH4
	DNAH17
	GPC3
	C8B
	SLC30A3
	RNF212B
	PTGER3
	XDH
	ASB15
	IQCH
	TECRL
	SLCO6A1
	MARCO
	AXDND1
	CCR6
	LIPC
	MELK
	TDRD5
	ADGRG7
	ACOT12
	NUSAP1
	CDH9
	RXFP2
	HSF2BP
	UGT2A3
	CATSPERB
	AQP7
	LHX6
	CCDC38
	HTR4
	OTOA
	MYO3B
	C1H1orf185
	MEI1
	AGMO
	HPGD
	ABCA4
	CCDC73
	IL23R
	TPRG1
	MYLK3
	IQCM
	CLCN1
	CCDC178
	ROS1
	CYP2C9
	AGBL1
	PIWIL2
	VIPR2
	SLCO1B7
	GDA
	GBP7
	MYO18B
	DNAH14
	PAH
	C5H4orf45
	SLC12A1
	PON3
	TDRD9
	LRRC18
	WDR72
	CLEC19A
	FSIP2
	PSKH2
	TICRR
	TG
	ACSBG2
	SCEL
	SLC26A4
	SLC9C2
	ACKR2
	XKR9
	PLEKHG7
	TEX11
	SCARA5
	TNFRSF8
	ND6
	AOX2
	FBLN7
	TINAG
	CHRNA6
	KCNU1
	GADL1
	SDR42E2
	IL1RL2
	CDH17
	MUC19
	GUCY2F
	CCDC158
	UMODL1
	FER1L6
	CASR
	SHCBP1
	TMC1
	PLG
	REC8
	DLGAP5
	PLA2G4D
	HAO1
	PROB1
	CERS3
	GALNT5
	LPO
	NR1H4
	FAM169B
	SLC15A5
	TYR
	SHOC1
	ARHGAP40
	VIL1
	MACMULV1R-PS1001
	AHRR
	ABCB11
	CACNA2D4
	FSHR
	TDRD1
	LHX5
	FAM186A
	ST8SIA6
	DDC
	ACTN3
	SIM1
	FREM3
	SPATA21
	CCDC33
	TPO
	C3H7orf31
	DNAJC5B
	CRISP1
	ADAM7
	OLFM4
	NUP210L
	PAX5
	ATP6V0D2
	APOB
	FOXD1
	ABCC13
	ZNF788P
	SYCP2L
	SGCG
	ADGRG2
	PDZD9
	CASQ1
	P2RX3
	PIK3C2G
	UPK1B
	HTR3B
	GRXCR1
	TRIM55
	OTC
	CNGB3
	PDILT
	CEACAM1
	MYH13
	HAL
	SLC13A1
	DNAI2
	PKHD1
	CHRNB3
	AQP9
	CAPN13
	SCN10A
	MROH9
	RFX6
	DHH
	M1AP
	SPTLC3
	MUC20
	RAD21L1
	C9
	GLP2R
	DMRTA1
	TDRD15
	TNFRSF13B
	ADRA1D
	C1H1orf100
	RHAG
	SLC9A4
	BOLL
	CYLC1
	C14H11orf44
	GRHL2
	PKD2L2
	MYO1H
	METTL21C
	SUN3
	PKD1L2
	DCDC2C
	EXO1
	UGT3A1
	SI
	WDR88
	TNNI1
	KCNJ4
	DEUP1
	REC114
	PQLC2L
	EGFL6
	SVOPL
	TMPRSS4
	SPTA1
	GTSCR1
	PROX2
	POU2F3
	WDR64
	TBX5
	ZDHHC19
	HEPHL1
	ALPK2
	PRSS48
	MYBPC3
	PDE6C
	STAB2
	OTOP3
	APOBEC2
	DRD5
	LYPD8
	PCDH12
	LIPI
	ERVMER34-1
	GPRC6A
	CLLU1
	MLNR
	SAPCD2
	ESRP2
	SIM2
	C5H4orf54
	TNFRSF10C
	ARHGEF38
	PKP1
	BIK
	C12H2orf80
	ATP12A
	MMRN1
	TSBP1
	CYP4F22
	MASP2
	RGSL1
	DNAH8
	MATK
	SLC7A13
	TMPRSS11A
	ERCC6L
	C4H6orf132
	C7H14orf39
	ACSM1
	MOXD1
	C8A
	PKD2L1
	SPATA16
	TYRP1
	FAM92B
	SPATC1L
	LEUTX
	IMPG1
	PP2D1
	NLRP9
	NPHS1
	STRA6
	TMEM207
	SLC36A2
	KLB
	IRGM
	CCNYL3
	TBX4
	TMEM45B
	SLC28A2
	MOGAT1
	BMP3
	LRRC53
	FAM83F
	ANGPT4
	SLC5A10
	ANXA13
	POF1B
	CPB1
	LHX4
	DMBT1
	IGFN1
	FAM83B
	ADGRG4
	TGM6
	UBE2U
	MROH2A
	DEPDC1
	SFTA3
	PLAAT5
	C4H6orf99
	LGSN
	GC
	UNC93A
	HNF1B
	PRLHR
	HSD17B3
	SMC1B
	TRPA1
	F13B
	NLRP5
	TMPRSS15
	GTSF1
	C15H9orf92
	HSD17B2
	OSTN
	TMPRSS11D
	TBX20
	RGS13
	CCDC172
	SLC5A1
	TSPAN8
	ACTL8
	TMC2
	ASZ1
	GATA4
	OTOG
	ANKRD30A
	CCDC83
	SLC27A6
	TOPAZ1
	ENTHD1
	MORC1
	MYH1
	MYH2
	MYL1
	NRAP

## Sheet: Fig. S5A data
Cerebellum
term_name	neg-Log10 (p-adj)_3dpi_DOWN	Number of genes_3dpi_DOWN_per term	neg-Log10 (p-adj)_7dpi_DOWN	Number of genes_7dpi_DOWN_per term	neg-Log10 (p-adj)_14dpi_DOWN	Number of genes_14dpi_DOWN_per term	neg-Log10 (p-adj)_21dpi_DOWN	Number of genes_21dpi_DOWN_per term
extracellular matrix			17.2543	85
extracellular matrix organization			14.2599	58
microtubule motor activity			11.6102	25
microtubule associated complex			6.85175	29
axonemal dynein complex			5.68354	10
microtubule-based movement			4.85471	47
microtubule cytoskeleton organization			4.15109	61
kinesin complex			3.48368	11
postsynaptic membrane			3.47291	31
neuron projection			3.15615	101
microtubule cytoskeleton			2.62814	98
nervous system process			2.19995	105
dendrite membrane			2.16498	8
neurotransmitter uptake			2.07723	9
neurotransmitter loading into synaptic vesicle			1.99998	4
microtubule bundle formation			1.94157	16
neurotransmitter receptor activity			1.65241	14
axon guidance			1.60362	24
gamma-aminobutyric acid signaling pathway			1.44448	6
nervous system development			1.39799	154
only significant data are indicated: neg-Log10 (p-adj) ³ 1.3

## Sheet: Brainstem_DOWN genes
Brainstem_3dpi_DOWN-regulated genes	Brainstem_7dpi_DOWN-regulated genes	Brainstem_14dpi_DOWN-regulated genes	Brainstem_21dpi_DOWN-regulated genes
SDK1	GHR	CACNA1G	SLC36A1
NT5E	MAML3	GPNMB	KCNN2
SYT17	CCND2	NR4A3	MTHFSD
ARMH1	CABLES1	C11H12orf10
MALRD1	PKP2	MRPS7
RASSF9	ADAM12	HOXC4
MATN2	LYPD6	NCBP2AS2
SLC6A20	BMP6	PSMG3
RTL5	EGFLAM	CHRNA1
SMIM35	TMOD1	FAM9B
NCAPG	RASGEF1C	HTR6
USH2A	CPAMD8	CHRDL2
FRMPD2	MCTP2
ACOX2	LRRC17
GUCY2F	THSD4
SLC47A2	PDE1A
DYDC1	DSP
MMRN1	SLC6A20
PLEKHG7	KCNK2
C1H1orf194	EMP1
SLC28A3	KCNJ16
MROH9	PRDM6
FCRL2	TBX15
TCAP	SYNPR
EFCAB1	MYLK4
SLC36A2	CAVIN2
JOSD2	OSR1
RGSL1	SERPIND1
TM4SF19	GUCY2F
NCMAP

## Sheet: Fig. S6A-BS data
Brainstem
term_name	neg-Log10 (p-adj)_3dpi_DOWN	Number of genes_3dpi_DOWN_per term	neg-Log10 (p-adj)_7dpi_DOWN	Number of genes_7dpi_DOWN_per term	neg-Log10 (p-adj)_14dpi_DOWN	Number of genes_14dpi_DOWN_per term	neg-Log10 (p-adj)_21dpi_DOWN	Number of genes_21dpi_DOWN_per term
tissue development			1.47475	10
only significant data are indicated: neg-Log10 (p-adj) ³ 1.3

## Sheet: Sp-cord_DOWN genes
Spinal cord_3dpi_DOWN-regulated genes	Spinal cord_7dpi_DOWN-regulated genes	Spinal cord_14dpi_DOWN-regulated genes	Spinal cord_21dpi_DOWN-regulated genes
HLF	PTN	ATP1B3	COX2
ARHGAP19	PI15	ATP13A5
MLIP	SEL1L3	ATP13A4
KIAA1671	WNT5A	NFATC2
INSYN2B	NREP	LMOD1
KLF5	FREM1	GSTM5
MME	COL13A1	ITGA10
AHNAK	APCDD1L	CCN3
COL13A1	CLEC1B	DUSP1
TIMP3		PTGDS
BICC1		SERPIND1
NR2F2		KLF4
RANBP3L		RNF40
PLPP3		KLF2
DRP2		FOS
FOXP2		SLC26A7
PTN		MYOZ2
LAMA4		KCNJ8
PTGDS		NPM2
CACHD1		SULT1B1
MPZ
RAB38
CYP39A1
MCTP2
SLC7A11
CAVIN1
EDA
FNDC1
ENPEP
TSPAN18
NREP
KCNK2
FILIP1
GASK1A
GASK1B
AKR1C1
PRX
RASSF9
ALDH1A2
PI15
PDE1A
TNXB
RSPO2
OGN
SMO
DCHS2
VWA2
COL5A1
LRRC66
IL34
MAF
ADAMTS12
TSPAN11
EPHX1
LTBP4
CRISPLD2
ACOX2
DCN
HSPG2
THSD4
PDGFD
ADGRD1
COL28A1
ITIH5
ATP13A5
ADAMTS2
SLC9A2
COL6A2
FBLN2
SLC6A20
BMP5
GPR149
WDR86
ITGA11
AQP1
GAS2L3
CCN3
IGF1
SERPIND1
CRISPLD1
WNT5A
COL15A1
CREB3L1
COL21A1
SLC13A4
MATN2
CCDC80
MALRD1
DPT
SSC5D
EGR1
MMP2
MAMDC2
UBA52
SERTAD4
NRK
ALDH1A3
SGCG
SLC26A7
ASB2
OTOGL
SLC22A8
ANGPTL7
DACT2
ITIH2
FCRL1
ACTG2
NGFR
PEBP4
SFRP2
TNNT3
FAM162B
C20H16orf89
IL31RA
MCOLN3
PDE4C
AQP7
FBP1
ALX4
PPP1R35
POU2F3
HSD11B2
TM4SF19
MYH2

## Sheet: Fig S6A-SpC data
Spinal cord
term_name	neg-Log10 (p-adj)_3dpi_DOWN	Number of genes_3dpi_DOWN_per term	neg-Log10 (p-adj)_7dpi_DOWN	Number of genes_7dpi_DOWN_per term	neg-Log10 (p-adj)_14dpi_DOWN	Number of genes_14dpi_DOWN_per term	neg-Log10 (p-adj)_21dpi_DOWN	Number of genes_21dpi_DOWN_per term
extracellular matrix	18.3108	16
extracellular matrix structural constituent	11.772	18
extracellular matrix organization	9.96994	38
tissue development	9.25553	23
cell migration	2.46673	30
transcription factor AP-1 complex					2.90434	2
only significant data are indicated: neg-Log10 (p-adj) ³ 1.3
