# Supplementary material for: Spatiotemporal profile of an optimal host response to virus infection in the primate central nervous system
Source: PLoS Pathog. 2025 Jan 22;21(1):e1012530. doi: 10.1371/journal.ppat.1012530 (PMC11753669; doi:10.1371/journal.ppat.1012530)
Supplement: S2 File — (XLSX) [file ppat.1012530.s012.xlsx]

## Sheet: Telencephalon_UP genes
Telencephalon_3dpi_UP-regulated genes	Telencephalon_7dpi_UP-regulated genes	Telencephalon_14dpi_UP-regulated genes	Telencephalon_21dpi_UP-regulated genes
IFI27	MAMU-A	IDO1	OASL
IDO1	IDO1	SUCNR1	ISG20
OASL	EN2	CD5L	GPNMB
UNC93B1	CXCL11	SIRPB2	PDE11A
GBP3	CXCL10	PYHIN1	IKZF3
SCIMP	IFI27	CDK1	PLAC8
MAMU-E	HERC5	ANKRD22	SKAP1
IFIT2	IRF1	KIF4A	IFI44L
HERC5	MX1	CXCL10	DNAH6
APOL6	MX2	LCK
DDX60	OAS2	GIMAP1
OAS2	USP18	SLAMF6
MX1	DDX60	DEPDC1
IFI6	SCIMP	FCRL5
CD274	IFI6	IL2RB
USP18	IFIT3	P2RY8
IFIT3	SIGLEC1	SLAMF8
DDX58	IFIT1	PARPBP
IFIH1	GBP3	PSMB9
PARP14	OAS1	C1QA
MX2	NLRC5	IL2RA
SAMD9L	EPSTI1	ATP2A3
ZC3HAV1	PARP14	CSF3R
IFIT1	IFIT2	CD69
OAS1	DDX58	SIGLEC11
IFI44	IFI44	RAB7B
IFI44L	HERC6	THEMIS2
CMPK2	APOL6	CKS2
EPSTI1	IFI44L	RPL28
APOL2	OAS3	PSMB8
OAS3	PARP9	CCL8
NLRC5	CMPK2	IRF4
RNF213	BTN3A3	C3AR1
HERC6	B2M	NEIL3
DDX60L	STAT1	IL1B
KYAT1	CD274	RASSF6
PARP12	IFIH1	P2RY10
STAT1	TAP2	AGR3
TNFSF13B	DDX60L	ERN2
DTX3L	ZC3HAV1	SAMD9
EIF2AK2	SAMD9L	CHRNA3
B2M	BTN3A1	SECTM1
PPP6C	CGAS	CLEC3A
TRIM25	RNF213	IER2
BTN3A1	PARP12	TRIP6
PARP9	TRIM25	SFR1
IFIT5	APOL2	GATA6
SLFN5	C19H19orf66	GYPA
SP110	CIITA	CLEC5A
FAM111A	SERPING1	SERPINA3
C19H19orf66	STAT2	BST2
STAT2	TNFSF13B	GPR174
PML	SP110	IL7
TRIM22	PTGER3	IL21R
PHF11	EIF2AK2	ADA2
FAM129A	SLFN5	ERVW-1
SPHKAP	FAM111A	IL18RAP
TMEM50A	PML	GIMAP6
EN2	PLSCR1	ZC3H12D
GABRA6	CYBB	TNFSF13
ACSM3	TRIM22	PTPN22
C11H12orf57	BNC2	ERP27
CBARP	ELAVL2	TREML1
PSMB9	CNN3	STAP1
RABAC1	CAMK2D	DENND2D
BHMT	LY9	SP140
CCDC51	NEIL3	MCOLN2
IL17RC	DNAJC12	CD80
VKORC1	FCGR2B	NMUR2
LOXL2	PRRG4	ACPP
TXLNB	NME4	CD300LF
CD68	MRPL36	BTK
MED22	EDA2R	CXCL11
SIGLEC1	MELK	BUB1
IL18BP	TBC1D24	GLMP
MPEG1	INHBB	DAPP1
LYZ	OGFOD3	ETV7
CYBB	SCRT2	CXCL16
F11R	GIMAP7	TMEM140
NPFFR2	NUDT17	PLAC8
ITGA4	GRID2IP	USP18
PTK2B	AGR3	ARMC4
SHISA6	TNFAIP8L1	NCAPG
ZFPM2	OIT3	SLAMF1
TAP1	GHDC	ARHGAP30
SLC9C1	FAM136A	ICOS
SLC15A3	GPR45	P2RY6
TAF7L	SHCBP1	TOP2A
TRIM21	IFI27L2	ITK
IRF1	ENHO	ITGB3
BUB1	TACC3	UCP2
CLPTM1L	SPATC1L	CCR1
ARFRP1	HINT2	SFXN3
GLRA4	SEMA3G	IL15
MRPL40	MAMU-DPB	IFI27
TNFSF13	WAS	CASP5
CD180	RIIAD1	HMOX1
POLQ	CNPY1	BATF3
CCR1	PCGF1	TRIM21
PMVK	SLC27A2	TRAF3IP3
BCAM	PARPBP	LSP1
LAMP3	SUOX	CLNK
LRP10	TMEM171	SUSD3
TRIM56	TCF19	ITGAX
CEP131	TNIP2	IL7R
ZNF513	KIF19	LILRB1
SAMD9	ROMO1	MAMU-DRA
STARD5	NPAP1	SKAP1
SECTM1	IL1B	GDPD2
ACTR8	SGO2	GPR143
FGFBP3	MCM3	OLR1
TTC22	TRIM69	RNASE6
HTR1A	FCAR	IRF1
TSEN54	EBF3	XAB2
IQCF2	SULT1B1	CARD11
CENPB	CDCA2	TLR2
RARG	APOBEC3G	STAT5A
S100A16	FUOM	IFIT2
NNMT	GADD45B	KLHL6
G6PC3	SERTAD1	IGSF6
GADD45A	HDHD3	TREM2
DDX49	DQX1	XAF1
SERTAD1	ZNF396	PATL2
PSMB8	KIFC1	GRAP2
WDR18	C20H16orf74	PTPRC
COL6A6	KMT5C	CD28
HPN	PLP2	BUB1B
CLRN1	ORAI1	TAP1
MIF	ERP27	RHOH
TFPT	DENND1C	PARVG
C1QA	EIF3G	GPR141
C13H2orf16	EFNB1	LYZ
MMP24OS	FAM131C	TGIF2
GMNC	MRM2	CD74
HRAS	CD6	CYTIP
SLFN11	EIF4EBP1	BRCA2
TTLL10	MFSD5	B3GNT5
AGR3	SURF6	CCDC69
C3AR1	HTR3A	BIN2
SLC25A1	HYPK	DHX58
ZNF830	BAK1	TLR7
ST14	FBLL1	RUNX1
TMEM176B	NDUFAF3	CDKN2D
EQTN	DXO	ADGRG5
MICOS13	BOLA1	FAS
NXPH3	TIMM10	IRF8
C14H11orf96	DENND2D	LCP1
WDR24	ZC3H12D	SAMD9L
JCHAIN	MMP15	IKZF3
PRR11	MUC4	CHI3L1
ITGA2B	DHX58	CASP8
CERCAM	SHARPIN	MSR1
NAA38	MIEF2	DHRS9
SMIM29	TAP1	FGL2
ACHE	PPP1R13L	RGS19
SARDH	A2ML1	SIGLEC14
ANAPC15	PLEKHG7	ADAM28
CXCL10	MAP4K1	CD44
PLEKHA4	IL17RC	LY86
FKBP10	GTF2H4	FGD2
MORC1	SERPINA3	FAM111A
MFNG	OASL	GIMAP4
FBXO6	RRP9	ALKBH6
PLAC8	NCF2	ARHGAP15
MAMU-A	PLAC8	PIK3CG
ADGRG2	TAPBPL	ARHGAP25
PLEKHG7	PIH1D1	PDCD1LG2
ETV7	HELZ2	AIM2
CLEC5A	TRIM56	C3
FRAT2	GIMAP6	FYB1
GTF3C6	ARRDC1	APOL2
DNAJC30	UBE2L6	BTN3A3
TMEM18	IPO4	SINHCAF
CCDC81	PSMB9	SYK
IKBKE	MXRA8	BLNK
LXN	PLEKHA4	MAMU-E
P3H4	MAF1	LCP2
CASP4	USF1	IKZF1
MEX3B	LGALS3BP	ERAP2
IMPDH2	CHI3L1	SMARCD2
NMI	C1QC	TFEC
SERPINA3	TIGD6	MX1
DHX58	CCDC159	RGS18
HHIPL2	HMOX1	APOL4
LYVE1	IRF9	PARP9
ZCCHC12	IFI30	OAS3
TMEM145	ETV7	FCGR1A
GIMAP5	KMO	TMEM156
BST2	CCDC175	WDFY4
CASS4	USH1C	SLC2A5
TRIM65	GIMAP5	KYNU
STOML1	BARX2	DOCK8
DOK3	GPR141	BIRC3
LGALS3BP	VSIG4	NCKAP1L
PPP1R15A	NCAPH	TIPIN
C1QC	SLC4A2	PRSS45P
SLFN12L	ZNF185	PIK3AP1
GRTP1	PSMB8	GPR17
HELZ2	NOP16	PLCG2
XAF1	CYTIP	RNF135
TLR3	ARID5A	SP140L
REELD1	CASP5	PGP
MRPL51	MT2A	PRELID1
BAIAP3	CUEDC2	SLA
RHBDF2	FTSJ3	KEAP1
STMND1	SP140L	GIMAP8
DCAF4L1	CARD11	THEMIS
TRIM14	MAMU-A3	NMI
PATL2	TNFSF8	CENPF
ABI3	C3H7orf61	MALRD1
C4H6orf141	LYZ	CPVL
GIMAP4	ENGASE	TLR6
IRF9	HMCN2	CD48
NUGGC	MKI67	TLR1
ZNF778	SIPA1	IL18
SH2B2	PARP3	IRF9
FER1L6	TRIM14	IL10RA
DHX37	SLC22A4	MNDA
UBE2L6	NMI	NAIP
FAS	RGS1	SP110
ALG3	CCDC69	FMNL1
IL15	XAF1	DOCK2
CKAP2L	HIST1H2BJ	NFATC1
KLKB1	CD163	HCK
TFIP11	CORO1A	TBXAS1
BRIP1	GIMAP4	POFUT2
SMPD1	ZNF526	CTSC
C6H5orf56	SPI1	ELK3
DGAT2	CD300E	AOAH
SP140L	IL18BP	TLR3
TUBB2B	RSAD2	HERC6
C1H1orf174	CP	SP100
NOP56	SP100	FAM129A
MRPS15	CYTH4	PIK3R5
PI4K2B	IMP3	ITGAM
TMEM158	SEPTIN12	MBNL3
CNIH2	ABCC2	VAV1
PARP2	MLKL	TRIM22
MCM6	UBA7	IFIT1
RSAD2	CARD16	GAB3
DNAH3	RHBDF2	C1S
ANKFN1	SRPX2	CDHR3
IFI16	PARP15	CYP4F12
KLHL26	LLGL2	MPEG1
ACAP3	ADA2	TNFAIP8
RBM43	DMAP1	IL4R
IFT46	ARFRP1	DEF6
NIFK	IL15	CYSLTR1
SAMHD1	FCGR3	RAD51B
RPL19	CHRM4	UAP1
ZNFX1	MAMU-E	RNF213
LRRC53	APOL4	ALPK1
BBOX1	DTX3L	CDKN1A
TDRD7	C1S	LAPTM5
GLRA2	SBNO2	CGAS
CARD19	ERAP2	CNTLN
TMEM62	ID3	INPP5D
RNF114	TGM2	SRGN
LDB1	ABCB4	RPS6KA1
ERAP1	ZBTB7B	TRIM38
KIF20B	TCTA	LRMP
F13A1	ARRDC2	CASP10
HAUS3	CASP12	SLC16A4
ADAR	POLR3GL	RPS20
COMT	SKAP1	IL13RA1
NUB1	DDIT3	RBM47
AGRN	PSMB3	FGD3
TXNRD3	MOCOS	RASSF4
DERL1	LCP1	IFI16
PRR36	FGD3	COTL1
NUDT10	SLC35A4	SLC35D2
CNGA3	FAM155B	KCNQ1
SH3YL1	DAPP1	PARP12
SERTM1	ZNF428	LYN
BTN3A3	ITK	SCML4
GCA	RUNX1	TRIM25
LAMA1	FGD2	BAZ1A
RPL32	ADAP2	SQOR
MAOA	CASP7	IFIH1
HNRNPA1	FAS	LMO2
STX3	CD9	TGFBR2
TSPYL2	TPRKB	TC2N
CHGB	RHOF	VWA3B
CCBE1	CASP8	YIPF1
GLRA3	SLC15A3	PLD1
	GIMAP8	ARHGAP24
	MAP2K3	ERAP1
	APOD	AKNA
	PRR7	REL
	DHRS9	ZFP36L1
	MPEG1	ZNF267
	WDR74	BCAS1
	IKZF3	TMCC3
	PDCD1LG2	TCEANC2
	LAP3	ZDHHC13
	OSGIN1	WARS
	CDC25B	LHFPL1
	DPYS	ATP8B4
	PATL2	RREB1
	CC2D1B	RAB27A
	IFIT5	TNFSF10
	ZNFX1	FAM149A
	ASB2	WIPF1
	PTPN22	DSE
	ARHGAP27	ANKRD44
	CDKN2D	ST6GALNAC3
	C6H5orf56	C3H21orf91
	MND1	HPS3
	ZNF625	DOCK11
	GCH1	RNF19B
	MST1R	KCNK13
	PANK4	IQGAP2
	EGFL7	RNASEL
	PHF11	UBA7
	LY6E_1	OASL
	MOB3C	RBM44
	PIK3CG	SPC25
	CD44	CLEC12A
	PI4K2B	GAL3ST4
	PSME1	LY9
	RNASEL	UBASH3A
	TNFRSF1B	RPL39L
	RPS21	RELA
	NEURL4	NDC80
	SYCP2	POLM
	NCKIPSD	SCIMP
	BATF2	MELK
	RGL2	CLDN1
	SAMHD1	PTPRQ
	VWA3B	CLEC2B
	NUB1	CASZ1
	STAB1	MGAT4B
	LRRIQ3	MVP
	PIK3AP1	TP63
	KCNK13	CINP
	IFI16	THSD4
	CYHYorf15B	BPHL
	ZNF691	ITGA4
	RAB39A	UNC93B1
	SIX4	GBP3
	SEMA7A	CD6
	RASSF4	MKI67
	PTPRC	CLEC2D
	NDUFC1	CXCL9
	TMEM214	PTGER4
	HAX1	TTK
	INTS1	NLRC5
	HRK	MX2
	HSPA1A	APOL6
	TRIM38	MYO1F
	CCDC192	CTSZ
	C3	OAS2
	ANXA1	HERC5
	TMEM63A	DDX60
	ROGDI	DDX60L
	CCDC134	CYBB
	DNPEP	LY75
	ENG	IFI6
	MOV10	CD274
	LSM8	LGALS3
	GLT8D2	CIITA
	DYNLT1	EPSTI1
	GMPR	BTN3A1
	ABRACL	BANK1
	TRMT44	PARP14
	SPP1	IFI44
	SRGN	IFIT3
	SLC25A37	ZC3HAV1
	RBM43	B2M
	LYN	DDX58
	PRDM1	IFI44L
	TRIM5	TLR4
	SHISA7	STAT1
	ALPK1	STAT2
	BTN2A1
	RPSA
	NAGK
	P4HA2
	GDF11
	TDRD7
	NOP14
	POR
	OSMR
	NOP56
	LAPTM5
	RRBP1
	SHISA5
	SLC38A7
	ADAR
	TMA16
	GLRX
	RHBDL3
	KLHL25
	NAPA
	TTN
	DNAJB1
	THOC5
	HSPB8
	C13H2orf42
	NIFK
	ERAP1
	NOTCH1
	CARD19
	WARS
	MAP1S
	HIRA
	PTER
	MLLT1
	CDH19
	BRSK2
	MGAT1
	AARS
	PSMF1
	EFHD2
	SYTL3
	SLCO2B1
	SOD2
	DDX55
	ELOVL7
	LAMA1
	F3
	STIP1
	BCL6
	IKZF1
	EFTUD2
	LCP2
	RAB27A
	STAT4
	FKBP5
	SPHKAP
	HDDC2
	PIK3CD
	CTSO
	FAM129A
	DOCK8
	ZDHHC22
	NT5DC3
	TCAF2
	HS3ST3A1
	SPATA6L
	LYPLAL1
	JADE2
	TENT4A
	PPID
	VAMP1
	GLIPR2
	C7
	TNFSF10
	AGRN
	VWF
	IRF2
	RNF114
	ZNF514
	CLU
	SHB
	HSPD1
	TXNRD2
	LAMA3
	RAB15
	AMIGO1

## Sheet: Fig. 3A data
Telencephalon
term_name	neg-Log10 (p-adj)_3dpi_UP	Number of genes_3dpi_UP_per term	neg-Log10 (p-adj)_7dpi_UP	Number of genes_7dpi_UP_per term	neg-Log10 (p-adj)_14dpi_UP	Number of genes_14dpi_UP_per term	neg-Log10 (p-adj)_21dpi_UP	Number of genes_21dpi_UP_per term
defense response to virus	33.5425	46	29.4834	52	31.1655	50
innate immune response	24.1018	62	27.2519	85	47.0073	100
Interferon alpha/beta signaling	20.8517	23	17.4414	24	14.9145	21
Cytokine Signaling in Immune system	15.0289	49	19.491	70	25.8891	73
Immune System	13.9254	83	21.7043	129	48.1452	153
Antiviral mechanism by IFN-stimulated genes	7.91857	14	7.19638	16	5.07064	13
Interferon gamma signaling	6.16619	13	11.6364	21	8.43621	17
OAS antiviral response	4.21046	5	4.92856	6	3.51799	5
T cell activation			12.0378	45	21.6957	53
adaptive immune response			7.11757	44	11.0829	46
Adaptive Immune System			3.25883	45	11.5329	57
lymphocyte mediated immunity			2.34	22	7.81841	28
phagocytosis					10.6691	30
macrophage activation					8.44915	17
B cell activation					7.78905	28
interleukin-10 production					6.31142	12
glial cell activation					4.53548	10
lymphocyte apoptotic process					4.49755	12
microglial cell activation					3.9471	9
complement-mediated synapse pruning					3.79253	4
only significant data are indicated: neg-Log10 (p-adj) ³ 1.3

## Sheet: Cerebellum_UP genes
Cerebellum_3dpi_UP-regulated genes	Cerebellum_7dpi_UP-regulated genes	Cerebellum_14dpi_UP-regulated genes	Cerebellum_21dpi_UP-regulated genes
MAMU-A	MAMU-A	ADAMTS16	ACTA1
TRIM21	C1QC	TEX14	MYL1
BUB1	CD68	GPR143	GPR143
OASL	FOS	MAMU-DRA	CP
PSMB9	NME4	PLAC8	VEPH1
MX2	RPL28	CD274	PTPRJ
OAS2	FAM136A	NABP1
OAS1	APEX2	DDX60
MX1	IFIT3	ARSD
CMPK2	IFI6	BTN3A1
IFIT2	MX1	ASS1
USP18	IFIT2	HERC6
HERC5	CXCL10	HERC5
HELZ2	PARP10	DDX60L
HERC6	TAP1	ARHGAP15
IFI6	HERC6	NLRC5
DDX60	BST2	PARP9
DDX60L	USP18	ZC3HAV1
SAMD9L	IFIT1	CNTLN
IFIT3	DDX58	B2M
IFI44L	SERPINA3	DYSF
ETV7	IRF1	EPSTI1
PARP14	B2M	PDE1C
CD274	CD274	DDX58
XAF1	APOL2	PARP14
IFIT1	ZC3HAV1
IFI44	DHX58
DHX58	C19H19orf53
PARP10	MX2
IFIH1	STAT1
DDX58	PARP14
STAT1	IDO1
APOL6	NLRC5
APOL2	C19H19orf66
TAP1	TRIM25
ZC3HAV1	IRF9
NLRC5	MAMU-E
RNF213	HERC5
UBE2L6	IFI44
EPSTI1	CMPK2
PARP9	APOL6
CYBB	ETV7
MAMU-E	SAMD9L
PLAC8	UBE2L6
RSAD2	MPEG1
MPEG1	PLSCR1
CD74	OAS2
PARP12	TMSB10
B2M	CHI3L1
FAM111A	RGS1
OAS3	SLFN5
MSR1	OAS3
TRIM25	RNF213
PPP6C	IFI27
SERPING1	RNASE6
SP110	EPSTI1
C19H19orf66	FAM111A
TRIM14	PARP12
SP100	PARP9
BTN3A3	IFIH1
C6H5orf56	TAP2
SP140L	IFI44L
EIF2AK2	EIF2AK2
IFI16	TNFAIP3
PARP15	BTN3A3
CLNK	SERPING1
F13A1	CD48
IRF9	SAMHD1
ITGA4	DDX60
CYSLTR1	TRIM14
ERAP1	GIMAP4
GCA	PML
TRIM22	SP100
PML	RBM43
RBM43	IL18BP
CD302	XAF1
SLFN5	MLKL
IL15	LAP3
IFIT5	UBA7
TNFSF10	SPP1
TAPBP	MAMU-DRA
STAT2	ZNFX1
PHF11	TOMM5
SAMHD1	SRGN
ZNFX1	MOV10
CFH	PSME2
RGL2	HSPA1A
ADAR	PHF11
TMEM62	WARS
ETS1	NFKBIA
PARD3	SDR39U1
NTF3	PNPLA2
	TUBB2B
	IFT22
	TRIM22
	SLC38A5
	STAT2
	PARP15
	RGL2
	CD163
	PLAC8
	NMI
	ERAP1
	PI4K2B
	BTN3A1
	TAPBP
	IFIT5
	RAB39A
	DDX60L
	SP140L
	DYNLT1
	TCEAL9
	NBN
	CIITA
	DNAJA1
	HSPH1
	RSAD2
	MITD1
	ETV6
	C6H5orf56
	HSPA5
	IL15RA
	ZC3H10
	MIR663-6
	SP110
	F3
	HSPD1
	DTX3L
	ND1
	HSP90AA1
	ADAR
	CDK18
	IRF2
	REX1BD
	NRN1
	GNG10
	MCL1
	RNF114
	ZFAND2A
	RER1
	OTUD1
	GFAP
	TNFSF10
	DMAP1
	SPATA2
	STAT3
	CALR
	BAG3
	XBP1
	ZNF559
	GCH1
	PPID
	TMEM167B
	TLNRD1
	TRIM5
	MED17
	CNN3
	SAMD4A
	CGAS
	SIX4
	SPATA6L
	ZFP36L1
	TRIB1
	IFI16
	CLIC4
	RASL11A
	HYOU1
	GLRX
	PSMG2
	DNAJB1
	CHORDC1
	PCDHB4
	SOD2
	IFNAR2
	LYPLAL1
	ZNF436
	NAGK
	CD99
	SLC25A5
	PRR3
	MIDN
	PSMA4
	CNP
	CD164
	SLC25A28
	PNPT1
	NAMPT
	TPT1
	NUB1
	TENT5A
	TAF7
	HSPA8
	PSMF1
	MPP4
	FMR1
	ZNF267
	STARD4
	UBE2QL1
	BHLHE22
	STX1B
	TMEM80
	PARP4
	TENT4A
	LRRC8B
	GPBP1
	MRFAP1
	XRN1
	TMX1
	ARPC5
	TAF9B
	ATP13A2
	CES2
	TMEM50A
	CYorf15A
	HSP90AB1
	HIST1H2AC
	HSPA4L
	HSP90B1
	PTCHD1
	AK4
	P3H1
	CDH19
	PANX1
	RIT1
	DNAJA4
	ACSL4
	ZCCHC2
	CFL1
	MYOM2
	JAK2
	SCLT1
	SLC20A1
	PRNP
	UBAP1L
	NFKBIZ
	GRIN2C
	CALCOCO2
	ELF1
	HMGB1
	HSPA4
	KBTBD11
	ANKFY1
	MARCH1
	MDGA1
	STRC
	SDHB
	RDH10
	C4H6orf62
	OLFM1
	HECTD2
	DEK
	MAX
	CTNNAL1
	KIAA0513
	RPL41
	LONRF1
	PSMA2
	ELOVL5
	TMED7
	LAMP1
	SFMBT2
	SLC9A3R1
	OTUD4
	GNB4
	HNRNPA2B1
	PCBD1
	CD44
	NAP1L2
	TUBA8
	ANXA1
	RIPK1
	RFK
	PPARGC1A
	STRN4

## Sheet: Fig. 3B data
Cerebellum
term_name	neg-Log10 (p-adj)_3dpi_UP	Number of genes_3dpi_UP_per term	neg-Log10 (p-adj)_7dpi_UP	Number of genes_7dpi_UP_per term	neg-Log10 (p-adj)_14dpi_UP	Number of genes_14dpi_UP_per term	neg-Log10 (p-adj)_21dpi_UP	Number of genes_21dpi_UP_per term
defense response to virus	38.9624	35	33.8116	46	5.5656	7
innate immune response	31.9968	43	24.6284	62	3.70617	8
Interferon alpha/beta signaling	24.1735	19	18.0413	21
Cytokine Signaling in Immune system	20.478	34	20.2652	56
Immune System	21.7965	51	19.8128	93
Antiviral mechanism by IFN-stimulated genes	14.863	14	7.2504	13
Interferon gamma signaling	11.1207	12	8.68792	15
OAS antiviral response	7.36434	5	2.12308	3
T cell activation			3.30553	19
adaptive immune response	1.36265	8	2.7156	21
Adaptive Immune System	2.74525	15	2.35252	28
lymphocyte mediated immunity	1.68871	6	1.63051	11
phagocytosis
macrophage activation
B cell activation
interleukin-10 production			2.16497	5
glial cell activation
lymphocyte apoptotic process
microglial cell activation
complement-mediated synapse pruning
only significant data are indicated: neg-Log10 (p-adj) ³ 1.3

## Sheet: Brainstem_UP genes
Brainstem_3dpi_UP-regulated genes	Brainstem_7dpi_UP-regulated genes	Brainstem_14dpi_UP-regulated genes	Brainstem_21dpi_UP-regulated genes
ADAM29	CXCL10	TDRD9	MYOT
MYOT	CXCL9	SPC25	MYH2
TYR	BAK1	TESPA1	MB
SAMD9	MAMU-A	GIMAP7	ADAM29
BTK	IDO1	FCRL5	SLC28A3
STAP1	FAM216B	STAP1	CROCC2
TRAPPC3L	OAS1	OASL	MAP3K15
NUDT1	ETV7	DTL	CLDN2
BLOC1S1	USP18	KNL1	CLDN1
TNFSF13	DDC	CUBN	PRLR
NOP10	IFI27	APOL2	TP73
CLPP	OASL	DDX60	GPR1
RRM2	LMNTD1	ZNF572	RASEF
DTL	SECTM1	DDX60L	TRIM56
TMUB1	MX1	TMEM267	KIAA2012
ICOS	IFIT1	SAMD9L	PKHD1L1
CD3E	IFIT3	USP18	F5
PODN	HERC5	NLRC5	AQP1
WFDC2	IFI6	PARP9	TRPV4
APOBEC3G	DDX60	CNTLN	SLAMF6
CXCL11	CXCL11		CP
EMP3	OAS2		SPEF2
DDIAS	IFI44		EZR
ZNF185	NLRC5		ARSA
CD69	HERC6		CRYBG1
ALDH1B1	TAP1		CFAP61
CHST14	IFIT2		TPD52L1
KCTD11	APOL6		HEBP2
JMJD4	MX2		KIF27
RUNX3	PARP9		DNAH6
CPT1B	SLC6A4		TTLL9
OASL	DHX58		CORIN
NKPD1	ZBP1		PLAC8
MKI67	IFI44L		RBM47
GPER1	PSMB8		C11H12orf56
RGS14	PSMB9		ITK
NEK8	APOL2		TRIM5
CHRNA3	CFAP299		ACTN2
DPH2	PARP14		PRKCQ
USE1	DDX58		TNFRSF10B
UBASH3A	EPSTI1		CDH6
CCDC9B	SAMD9		ENPP2
NUSAP1	CD274		THEMIS
FGFBP3	IFIH1		ZNF217
ANKRD37	OAS3		SPAG16
USP18	TRIM21		DOCK8
MX1	ERAP2		ARHGEF26
MIR155HG	SAMD9L		CNKSR3
OAS2	DTHD1		PTPRJ
CMPK2	HELZ2		HDAC9
TIMD4	ISG20		P3H2
IFIT1	STAT1
IFI6	SIGLEC1
DHX58	MAMU-E
ISG20	FRMPD2
MAMU-E	STAP1
SCIMP	GBP3
EFEMP2	RNF213
IFIT2	LGALS3BP
HERC5	NMI
ETV7	PLAC8
BUB1	BTN3A1
SIGLEC1	IRF1
DDX60	IL18BP
TMEM173	CMPK2
MX2	DTX3L
CASP4	TSHR
IFIT3	XAF1
IFIH1	DDX60L
NLRC5	B2M
SLFN12L	FRRS1
IFI44L	SLFN5
XAF1	PARP15
OAS3	ZC3HAV1
OAS1	LRRC36
PARP14	CASP5
IFI27	TRIM25
PARS2	TTC6
KIF11	TRIM14
JCHAIN	PARP12
DDX58	APOL4
APOL6	LYZ
ERAP2	IRX2
STAT1	GIMAP4
GPR141	FAM163A
CP	BTN3A3
SAMD9L	EGF
HERC6	NOXRED1
PSME1	CGAS
IFI44	EIF2AK2
DDX60L	STX11
BRCA2	CIITA
IL7	PML
LAMB4	C1H1orf87
SCIN	BATF2
IRF1	SP110
RNF213	TNFSF13B
DRAM1	ITK
EPSTI1	TAFA1
LGALS3BP	UBE2L6
SERPINA3	C6H5orf56
PARP12	SYTL3
TAP1	PHYHD1
LXN	STAT2
SPI1	C19H19orf66
TRIM14	RASSF9
PLEKHA4	SP100
EIF2AK2	KLHL6
B2M	GIMAP8
CHI3L1	SERPING1
ABI3	IFIT5
TRIM25	THEMIS
GCH1	SAMHD1
PARP9	TRIM22
C1S	RASGRP1
ZNF629	MOV10
TNFSF13B	SP140L
PSMG4	SKAP1
RSAD2	STPG2
LYZ	HIST1H2AC
IFIT5	ZNFX1
C6H5orf56	WARS
ARHGAP30	TAPBP
DTX3L	ACSM5
HELZ2	CCDC69
ZC3HAV1	PHF11
PPP6C	PI4K2B
SRGN	RBM43
UBE2L6	ERAP1
TLR3	CCDC146
FAM111A	ADAR
TFIP11	CBR4
BATF2	RUNX1
SLFN5
SP110
BARD1
STAT2
APOL2
PML
BTN3A3
TRIM22
MPEG1
SP100
GCA
PI4K2B
SAMHD1
ZNFX1
TMSB10
PHF11
TAPBP
C1QB
RBM43
CYBB
ADAR
MOV10
RPL7L1
SNRPB2
ZNF595

## Sheet: Fig. 3C data
Brainstem
term_name	neg-Log10 (p-adj)_3dpi_UP	Number of genes_3dpi_UP_per term	neg-Log10 (p-adj)_7dpi_UP	Number of genes_7dpi_UP_per term	neg-Log10 (p-adj)_14dpi_UP	Number of genes_14dpi_UP_per term	neg-Log10 (p-adj)_21dpi_UP	Number of genes_21dpi_UP_per term
defense response to virus	33.0845	38	42.4692	41	3.01841	5
innate immune response	28.8051	52	29.1445	47	1.80916	5
Interferon alpha/beta signaling	23.9736	21	25.8261	21	1.8506	2
Cytokine Signaling in Immune system	15.5556	36	22.1777	39	1.44325	3
Immune System	15.3258	57	23.0007	59
Antiviral mechanism by IFN-stimulated genes	12.2478	14	13.4136	14	1.8506	2
Interferon gamma signaling	7.62218	11	12.7927	14
OAS antiviral response	6.37795	5	6.79526	5	1.65325	1
T cell activation			2.52765	11
adaptive immune response	1.71099	13	3.69536	15
Adaptive Immune System			3.62234	19
lymphocyte mediated immunity
phagocytosis
macrophage activation
B cell activation
interleukin-10 production
glial cell activation
lymphocyte apoptotic process			1.88023	4
positive regulation of microglial cell activation					1.34247	1
complement-mediated synapse pruning
only significant data are indicated: neg-Log10 (p-adj) ³ 1.3

## Sheet: Sp-cord_UP genes
Spinal cord_3dpi_UP-regulated genes	Spinal cord_7dpi_UP-regulated genes	Spinal cord_14dpi_UP-regulated genes	Spinal cord_21dpi_UP-regulated genes
OASL	HTR3A	KCNV1	SCN11A
PRLHR	ACTA1	SRM	CDKL4
EREG	MYH2	BHLHE22	POLQ
IRF7	ISG15	PIM3	TRIM5
TCIRG1	BST2	STAP1
CNIH2	APOBEC3G	OASL
IER2	MT3	DCAF4L1
MAMU-DQB1	CXCL10	LYRM9
MCM10	MAMU-A	CLDN10
SLC46A2	ZBP1	CLNK
IL6	OAS1	IRF5
CARTPT	PLA1A	RGS4
STAP1	IFI27	SPATA45
PLEKHS1	IFI6	WDYHV1
BCL2A1	ETV7	GABRA4
HERC5	CCL8	MYBPC1
APOBEC3G	IDO1	ADAMTS16
USP18	IFIT3	OAS2
ISG15	OASL	GBP3
MX1	CLNK	THAP1
SECTM1	HERC5	PLAC8
ETV7	ISG20	DIAPH3
SCIMP	MX2	ANKRD31
MAMU-A	OAS2	ARSD
IFIT2	IFIT1	TRPM8
OAS2	MX1	PLPPR5
CMPK2	SAMD9	DLGAP2
IFIT1	EREG	PTPRO
ZBP1	APOL6	SCN9A
IFI27	PSMB9	BTN3A1
IFIT3	IFI44	ZNF595
IFI6	DDX60
DDX58	MAMU-E
BST2	HERC6
SAMD9	IFI44L
MX2	DDX58
RSAD2	SIGLEC1
OAS1	IFIT2
DDX60	APOL2
NLRC3	IFIH1
IFI44L	FCGR3
SMIM10L2A	EPSTI1
CXCL10	UBQLNL
LGALS3BP	NLRC5
IFI44	CMPK2
OAS3	DHX58
DHX58	STAP1
TREM1	LGALS3BP
IFIH1	C1QB
XAF1	IL21R
SLFN12L	PARP9
DDX60L	LY6E_1
UBE2L6	PARP14
GCH1	CASP5
BAIAP3	OAS3
PARP14	XAF1
CHI3L1	SAMD9L
EPSTI1	UBE2L6
STAT1	STAT1
PLAAT2	GBP3
APOL2	C1QC
HERC6	DDX60L
NLRC5	ERAP2
WDR74	CD22
APOL6	B2M
BUB1	PLAC8
RNF213	HELZ2
PARP9	PARP15
PARP10	DUSP5
SAMD9L	RNF213
HELZ2	GIMAP4
GPR174	BTN3A1
TRIM21	DTX3L
MAMU-DPA	BTN3A3
IFIT5	EIF2AK2
GBP3	IRF1
EIF2AK2	IRF9
TAP1	STAT2
IDO1	CD274
LY6E_1	CGAS
C6H5orf56	TRIM14
MAMU-E	IL18BP
CDKL4	VWA3B
IRF1	SLFN5
TMEM140	RHOXF2
SLFN5	ZC3HAV1
CD274	WDR72
GM2A	PTGER4
KYAT1	PARP12
EGF	GCH1
BRIP1	TMEM140
PARP12	TNFSF13B
TRIM25	CD163
PATL2	CIITA
PSMB9	TNFAIP3
SOD2	MLKL
B2M	PML
UBQLNL	NMI
TRIM14	CLEC2B
DTX3L	TRIM22
SASH3	ACTN2
VWA3B	C1S
BARD1	TRIM25
BTN3A3	MAMU-A3
PLAC8	SP110
GCA	SP100
ZC3HAV1	RNF19B
TLR3	EGF
BTK	C6H5orf56
PI4K2B	C19H19orf66
C19H19orf66	APOL4
PTK2B	SERPING1
ZNFX1	GLRX
PML	WARS
SP110	PDLIM1
STAT2	MPEG1
RASEF	IL15
SIGLEC1	HIST1H2AC
SYCP2	ADAR
PARP15	ZNFX1
PPP6C	MOV10
TLR2	TAPBP
RHOXF2	PI4K2B
IL18BP	AOX1
ERAP2	TMEM63A
MLKL	CMTR1
ABI3	IFI16
LXN	C2
BTN3A1	ALPK1
DDO	TNFAIP8L3
IL15	JAK2
RHBDL3	SAMHD1
UBA7	LYPLAL1
PHF11	TRIM5
MAMU-A3
BIRC3
FAM111A
CASP5
TRIM22
LAP3
ITGA4
SCIN
TREM2
TNFSF13B
NIFK
GFRA2
TFEC
NMI
GIMAP4
MSR1
SP100
SLC39A14
SP140L
LMNB1
SLIT1
MOV10
ADAR
SAMHD1
GLRX
C20H16orf46
NRL
MPEG1
RGL2
LY75
ARAP2
HIRA
PSMF1
DPYS
CGAS
IFI16
RGS17
LAMA1
SERPING1
BAALC
WARS
TDRD7
CARD19
TNFSF10
STARD4
RBM43
RNF19B
PIK3AP1
CASP10
C2
ANKFN1
MED17
TRMT44
ACVR1C
TAPBP
LAPTM5
GNB4
ECT2
TAFA1
RIPK1
NT5C3A
ABHD6
RPS6KC1
MARCH1
TENT4A
SPP1
CNN3
PNPT1
LSM3
CRB1
TMEM50A
SLC25A28
C4H6orf62
NUB1
IPCEF1
NRG2

## Sheet: Fig 3D data
Spinal cord
term_name	neg-Log10 (p-adj)_3dpi_UP	Number of genes_3dpi_UP_per term	neg-Log10 (p-adj)_7dpi_UP	Number of genes_7dpi_UP_per term	neg-Log10 (p-adj)_14dpi_UP	Number of genes_14dpi_UP_per term	neg-Log10 (p-adj)_21dpi_UP	Number of genes_21dpi_UP_per term
defense response to virus	46.6714	51	51.4509	47
innate immune response	37.7893	67	42.4946	59
Interferon alpha/beta signaling	24.0422	23	24.3449	21	1.99494	3
Cytokine Signaling in Immune system	20.7376	48	23.2071	43
Immune System	23.6917	81	25.8061	68
Antiviral mechanism by IFN-stimulated genes	12.8715	16	12.4442	14
Interferon gamma signaling	9.58755	14	14.5729	16	2.71355	4
OAS antiviral response	5.67648	5	6.46099	5	2.23201	2
T cell activation	2.81302	15	1.93492	10
adaptive immune response	4.34578	21	4.67976	17
Adaptive Immune System	2.76255	24	1.38681	16
lymphocyte mediated immunity
phagocytosis
macrophage activation	2.37721	6
B cell activation	1.49668	9
interleukin-10 production	5.79142	8	1.45722	3
glial cell activation	2.76255	5
lymphocyte apoptotic process	2.03562	5
microglial cell activation	3.10007	5
complement-mediated synapse pruning
only significant data are indicated: neg-Log10 (p-adj) ³ 1.3
