# Supplementary material for: Spatiotemporal profile of an optimal host response to virus infection in the primate central nervous system
Source: PLoS Pathog. 2025 Jan 22;21(1):e1012530. doi: 10.1371/journal.ppat.1012530 (PMC11753669; doi:10.1371/journal.ppat.1012530)
Supplement: S3 File — (XLSX) [file ppat.1012530.s013.xlsx]

## Sheet: 7 vs. 3 dpi_UP genes
Telencephalon_7-vs-3dpi_UP	Cerebellum_7-vs-3dpi_UP	Brainstem_7-vs-3dpi_UP	SpCord_7-vs-3dpi_UP
CXCL9	ACTA1	EFCAB1	MYH2
CLEC4A	CYP3A5	THBS4	MYBPC2
FCRL5	ANKRD22	MFRP	SYCE2
CDC20B	CXCL11	MORN5	KIF18B
UTS2B	SERPINA3	CALCB	PPP1R35
FBXO43	IDO1	SLC28A3	TEX33
UBASH3A	CXCL9	C1H1orf194	C1QTNF5
IL2RB	CHI3L1	SLC47A2	CRYM
ANKRD22	CD80	TP53I13	ALX4
POU2AF1	STAP1	EDAR	TFPI2
P2RY10	CIITA	KLRC1	MAMU-DOA
MKI67	GRAP2	GAS2L2	CYP7A1
SERPINA3	CXCL10	NCMAP	MCOLN3
STAP1	BIRC3	TTR	POU3F1
ITGAX	ETV7	ANKRD22	IL31RA
CLNK	PYHIN1	DYDC1	NAGPA
CHI3L1	CD274	SLAMF8	ACTG2
GJB2	ZNF831	CLIC6	ARHGEF19
ZFP36	IRF1	TEKT1	HSPB1
SKAP1	DAPP1	IDO1	C20H16orf89
NLRP1	GIMAP4	TPH2	CD5L
TNFSF8	HSPA1A	KIAA2012	DPT
PNLDC1	ADAMTS20	MSX1	NGFR
CXCL11	PCSK1	PPEF2	NFKBID
CLEC2D	MLKL	SMKR1	UBQLNL
IDO1	ALPK1	SLC6A4	OTOGL
LCP1	PLAC8	CXCL9	ANGPTL7
CASP5	FAS	OTX2	ECSCR
GRAP2	PSMB9	DAW1	PTPRQ
PTPN22	CLECL1	FRMPD2	MAFF
GPNMB	LCP1	PRLR	FAM3B
RUNX1	IRF8	LMNTD1	FMO3
PLAC8	FNDC1	MAP3K19	BMP4
OMD	INSC	CFAP54	MMRN1
ALPK1	CYTIP	SPATA17	UBA52
DAPP1	IL7R	DNAI1	LLGL2
CD163	SLCO5A1	NCAPG	CAVIN2
SYK	BCL11B	RSPH1	SGCG
MAMU-DRA	IKZF3	SERPINA3	ACTN2
CD44	SKAP1	CLEC4A	FOS
CD74	IL7	CIITA	ALDH1A3
GIMAP4	TAP1	TTC6	ASPN
CGAS	DGKA	ALPK1	KLF5
CIITA	LVRN	RASSF9	PKHD1L1
MND1	CASP4	HSPA1A	MS4A4A
TLR2	CGAS	IRF1	EGR1
IGFBP4	SERPING1	CASP5	MMP2
AOX1	IL15RA	CENPE	LTBR
TLR4	CASP5	SYTL3	TNFAIP3
FAS	STX11	LYZ	LCA5L
IL21R	WARS	KLHL6	NKG2D
PTPRC	NLRC5	THEMIS	MALRD1
LOXHD1	MYO3A	PI15	LMX1A
PTPRQ	APOL2	C1H1orf87	AGBL1
BAG3	WFDC1	MAMU-DRA	LOXHD1
ATP13A5	HELB	SKAP1	CHRDL1
CYBB	SP140L	RGS2	SELENBP1
CYTIP	STAT4	DIAPH3	ADGRD1
CD48	CD44	MALRD1	SCARA5
HSPA1A	TNFSF13B	WARS	ACKR3
B2M	CSRNP1	B2M	CLEC4A
IKZF1	SLC44A3	HSPH1	MYOC
C1S	PARP15	CYBB	TGFBI
C7	IL4R	HSP90AA1	RPLP0
ENPP6	LAP3		OMD
PRDM6	GIMAP8		PDCD1LG2
APOL6	CD163		LRRC66
FYB1	SPP1		CPED1
PTGFR	BIN2		IGFBP6
CRYAB	WDR63		CCBE1
SOD2	CDH19		SERPINH1
SLC16A12	HSPH1		TSTD3
IL4R	PTPRC		MN1
CD163L1	HTR7		HERPUD1
LY75	SPSB4		MAMDC2
ADAM28	PDPN		SLC47A1
FOSL2	THEMIS		DHRS3
IL1R1	LY75		MAMU-DRA
FKBP5	ND1		MARVELD1
FRZB	TAP2		CIITA
TFEC	RHOH		PTGFR
HSPB8	HSPB8		AOX1
CTSC	SLFN5		FOSL2
LCP2	DNAH12		FHL5
LYN	KCNK13		RASSF9
SQOR	RUNX1		NTAN1
RBM47	B2M		GASK1B
F3	SRGN		ALPK1
BTN3A1	TLR4		TPM2
PIK3AP1	GCH1		RSPO2
CCDC144NL	CDK18		CCN3
TGFBR2	PTPN5		SULF1
RAB27A	RAB39A		DCN
CFH	ZC3HAV1		PDLIM1
LAPTM5	SCIN		WDR86
IQGAP2	CABYR		THBS2
CDH19	OSMR		EMP1
GCH1	ETV6		MREG
FAM129A	ZNF267		THSD4
DNAJB1	HSPE1		ITGA5
ARHGAP24	HSPA5		TNXB
CLIC6	NMI		STARD8
MARCH10	PIK3AP1		HSPA5
HRH4	ABCA13		ID3
CLDN1	TENT5A		PROSER2
TMEM179	ADAMTS9		GALNT15
OSGIN1	MOV10		OGN
ZNF575	IFIT2		ITGA11
A2ML1	CD38		YBX3
IGFL1	SFMBT2		NTN1
TTC16	IL15		CACHD1
BAIAP2L1	FYB1		FOXP2
KCNJ13	SAMHD1		FGL2
CNMD	FKBP5		VIM
CDK2AP2	HSP90AA1		ATP13A5
KLF2	RND3		FILIP1L
TTLL12	PIK3R5		P4HA2
C3H21orf58	XBP1		SSC5D
SPESP1	DPYD		ADAMTSL3
BAMBI	PARP12		MPZL2
NBPF11	SQOR		FHL1
FSD2	EPSTI1		CYBRD1
PRR18	F3		NFKBIZ
SBSPON	NEK5		CHST15
OST4	FAM129A		CYP39A1
CD300LF	ERAP1
MAMU-DPA	IKZF1
ACP7	SAMD9L
F5	PARP14
RNF207	HERC5
CD244	TRIB1
MORN1	BTN3A1
MYO5B	RBM43
PI15	TNFAIP8
SPAG6	DNAJB1
DTHD1	SPATA6L
PON2	SP100
SLC16A9	HERC6
SMOC1	PRDX1
SELENOP	CYBB
	SEMA3C
	STOM
	BAZ1A
	AIM2
	ARHGAP15
	HSP90B1
	GFAP
	RBM47
	BTN3A3
	STAT3
	SOD2
	IFIT3
	MARCH1
	DNAJA1
	MCL1
	NBN
	TRIM25
	SPATA1
	MIDN
	TGFBR2
	GLRX
	HYOU1
	LRRC8B
	MX2
	DNAJB11
	ELF1
	IFI44
	CLIC4
	SEC24D
	AQP4
	HSPA4L
	DDX60
	ARHGAP20
	HSPD1
	MITD1
	ANXA1
	P3H2
	CHORDC1
	DDX60L
	HMGB1
	SNTB2
	GLIS3
	NUB1
	GLUL
	DNAJA4
	PI4K2B
	MSN
	HSPA8
	ME1
	TRIM22
	ATP11C
	PAPPA2

## Sheet: Fig 4A-UP data
Time-differential transcriptional regulation of the CNS of NHPs during LACV infection (Fig 4A-UP data)
	Telencephalon_7-vs-3dpi_UP		Cerebellum_7-vs-3dpi_UP		Brainstem_7-vs-3dpi_UP		SpCord_7-vs-3dpi_UP
term_name	neg-Log10 (p-adj)	Number of UP genes per term	neg-Log10 (p-adj)	Number of UP genes per term	neg-Log10 (p-adj)	Number of UP genes per term	neg-Log10 (p-adj)	Number of UP genes per term
defense response	17.161	49
immune response	14.3287	47	22.4425	69	1.29452	16
cytokine production	12.4031	29	11.0378	33
lymphocyte activation	9.21736	27	11.8062	36
cytokine-mediated signaling pathway	7.09709	19	11.7844	28
Immune System	7.06587	41	12.3925	66	1.59309	15
T cell activation	7.04523	20	10.4035	28
innate immune response	6.07902	25	11.1511	38
macrophage activation	3.49649	8
adaptive immune response	3.45055	18	3.34572	22
T cell receptor signaling pathway	2.66732	8
lymphocyte mediated immunity	1.9409	11
interleukin-10 production	1.3748	5	2.86259	7
cell death	1.32295	28	4.99566	45			2.09671	28
developmental process			3.47939	88			3.14312	60
Extracellular matrix organization							1.35516	9
Interferon Signaling			3.57344	13
proteolysis			2.84907	36
tissue development							6.05107	34
microtubule bundle formation					1.38034	5
only significant data are indicated: neg-Log10 (p-adj) ³ 1.3

## Sheet: 7 vs. 3 dpi_DOWN genes
Telencephalon_7-vs-3dpi_DOWN	Cerebellum_7-vs-3dpi_DOWN	Brainstem_7-vs-3dpi_DOWN	> SpCord_7-vs-3dpi_DOWN
MOXD1	SLC39A11	SLC13A3	CARNS1
DACH1	PLXND1	PKP2	CDYL2
SYT6	C5H4orf51	SLC9A2	SHISA6
IQUB	CPM	MCTP2	DNAH9
VIT	CNTNAP4	FOXP2	PCDH17
SEMA4G	GASK1A	THSD4	ENKUR
ACBD7	COL19A1	LRRC17	TAFA1
SMOC2	P2RX7	EGFLAM	BBOX1
PCP4	MOBP	DSP	GCA
PENK	NKD1	PRDM6	C1H1orf61
GPR101	TPTE2	CPAMD8	DDX58
AURKC	PLCH2	CAVIN2	SLIT1
MFSD3	SOX13	TIMD4	HERC5
ZFPM2	ANKDD1B	ANKRD62	IFIT2
SPHKAP	ADCYAP1R1	ACKR2	C12H2orf72
CDK5R2	XRRA1	MYLK4	LAMA1
HTR5A	CRB1	TBX15	BARD1
GRM4	MRLN	SERPIND1	ST6GAL2
KCNJ12	FAM227B	CDA	CMPK2
IL16	EPHA8	AKNAD1	PIANP
SHCBP1L	MYO5C	MB	DNAH10
	NTF3		SYCP2
	CENPK		PRODH
	TTYH1		ARMC4
	ACBD7		SCRG1
	VIPR1		PTH2R
	ANKDD1A		PRLHR
	CASKIN1		PLA2G5
	SEPTIN4		CLEC1B
	SNTA1		IL1A
	INPP5J		LY6G5C
	HS1BP3		SELENOV
	OBSCN		SULT1E1
	KHK
	TPH2
	ZPBP
	SLC6A20
	ITGBL1
	GCK
	MMP28
	PMFBP1
	MYLK4
	GLDN
	CALB2
	ADAMTS12
	NEIL2
	LRRC17
	CD302
	LPA
	ITGA2B
	VIT
	SLC25A48
	TRPV3
	SLCO6A1
	OPALIN
	AGTR1
	SLITRK6
	ASMTL
	SPTLC3
	PPP1R12C
	PTH2R
	SLC9A4
	SLC27A6
	SPATC1L
	PRLHR
	MYH1

## Sheet: Fig 4A-DOWN data
Time-differential transcriptional regulation of the CNS of NHPs during LACV infection (Fig 4A-DOWN data)
	Telencephalon_7-vs-3dpi_DOWN		Cerebellum_7-vs-3dpi_DOWN		Brainstem_7-vs-3dpi_DOWN		SpCord_7-vs-3dpi_DOWN
term_name	neg-Log10 (p-adj)	Number of UP genes per term	neg-Log10 (p-adj)	Number of UP genes per term	neg-Log10 (p-adj)	Number of UP genes per term	neg-Log10 (p-adj)	Number of UP genes per term
Neuroactive ligand-receptor interaction	1.48371	3
cell periphery			5.6744	39
neuron projection			1.50138	11
cell projection			2.37607	18
extracellular region					1.5077	10
only significant data are indicated: neg-Log10 (p-adj) ³ 1.3

## Sheet: 14 vs. 7 dpi_UP genes
Telencephalon_14-vs-7dpi_UP	Cerebellum_14-vs-7dpi_UP	Brainstem_14-vs-7dpi_UP	SpCord_14-vs-7dpi_UP
THEMIS	MYH1	FGG	CLEC1B
CD302	GTSF1	FGB	RPGRIP1
MFSD3	MACMULV1R-PS1001	GC	SLC39A4
AURKC	PRLHR	CRP	SELENOV
SUCNR1	MUC20	OVOL2	IL1A
CXCL9	TBX4	POF1B	HSD11B2
EGLN2	SPATC1L	PLEKHG7	VILL
MCOLN2	KLB	SIM1	PLA2G5
RAB4B	STRA6	SERPIND1	TRIM6
BTLA	TSPAN8	MPZ	TDRD9
ADAMTS14	SLC27A6	SLC36A2	PTH2R
ICOS	TDRD9	TDRD9	BCL6B
SIRPB2	DOC2A	CLDN34	CHAD
PTPN22	C3H7orf31	GUCY2F	GALR1
CLEC2D	SPTLC3	CPS1	HOXC6
CLEC7A	SLITRK6	TBX15	ADAMTS16
PPP1R12C	AQP7	FRMD1	HOXC5
SLC45A3	PTH2R	NCMAP	SARDH
CD28	ARHGEF38	SLC22A6	STAG3
IGSF6	PPP1R12C	OSR1	RXFP1
IKZF3	SPATA16	AKNAD1	APCDD1L
CX3CR1	ADAMTS16	TLCD1	WIF1
P2RY13	HMCN2	GAS2L3	TOMM20L
GPR34	TRIM7	FOXL1	P4HA3
FMO5	IGFL1	CDA	PPP1R1C
FSIP1	ABO	SPTLC3	SCARF2
RGS10	DSC3	CPAMD8	COL13A1
CARD11	SLC25A48	USH2A	SPTBN5
HPGDS	PAQR7	PRX	IGF1
IL21R	OPALIN	PRDM6	KIAA1522
P2RY12	MGAT4D	NPAP1	SMOC2
C11H12orf56	TRPV3	OTOGL	ZSCAN31
ARHGAP15	ADHFE1	MLIP	COL15A1
CD48	ADAMTS12	KCNK2	TNC
NFATC1	CAPS	ACKR2	MLIP
DEF6	ANKRD65	MCTP2	SHC4
COL3A1	CCDC178	SLC6A20	MMP28
EHHADH	LRRC17	THSD4	PLEKHG7
BIN2	SNTA1	PTPRQ	THSD1
RHOH	MYLK4	SGCG	ADAMTS6
FYB1	CCDC110	EGFLAM	LSP1
INPP5D	GCK	SLC22A2	GXYLT2
SKAP1	CENPK	C9	FGF7
ERBB3	CFAP57	OGN	NUMBL
RNF125	VWA2	LRRC17	PRX
ADAM28	CALB2	PPP1R12C	ST6GAL2
KCNQ1	CD302	SLC22A8	IL1RAPL2
STK33	GLDN	CDH1	FREM1
VWA2	ITGBL1	MYLK4	ADAMTSL1
AOAH	ZPBP	COL1A1	CHST1
WTIP	HSBP1L1	DSP	TPD52L1
TERB1	KLHL33	CAVIN2	PDE1C
CLCN5	SCNN1B	BMP5	COL28A1
HHIPL1	GCSAML	MSH5	ERG
ACBD7	KCNK2	ARHGAP28	RASGEF1C
SCN7A	COL19A1	COL3A1	MME
RIN3	ANKDD1A	ITGBL1
BCAS1	EDNRB	GDA
PTPRC	HS1BP3	GJB2
PLCG2	TBC1D7	PKP2
IQUB	PLCH2	COL1A2
DOCK2	NEIL2	COL6A1
CC2D2B	ACBD7	SLC13A3
CRH	TTYH1	RANBP3L
TP63	NT5E	KLF5
THSD4	AJM1	SLC47A1
ITGA4	CHRD	PPP1R1C
EPHA3	ARL16	MME
TMEM108	PXMP4	IL34
	NSUN7	CPXM2
	FAM171A2	WNT4
	SLC7A11	COL13A1
	SLC13A3	BMP6
	NPDC1	SLC6A12
	ENTPD5	CABLES1
	SMOC1	MPZL2
	SLCO1A2	COL6A3
	GPSM1	COL15A1
	NRBP2	MMP28
	EPHA8	TP63
	PLXNA1	C1QTNF7
	INPP5J	KDR
	MRLN	ADAM12
	RGMA	ADAMTS12
	ITGA11	EYA2
	EPHA7	LIPC
	SEMA6C	VIT
	DDX25	EYA1
	CDCP1	PTN
	ADCYAP1R1	DDR2
	MOBP	NR4A1
	P3H3	COLEC12
	CDH10	AGBL1
	PXMP2	CEMIP
	ZNF157	PDE1A
	KCNIP1	FOXP2
	CC2D1B	TSKU
	PLPPR1	COLEC10
	CNTNAP4	SLC6A1
	TP53INP1	SLC9A2
	TMEM169	UACA
	CPM	GLDC
	SDHAF4	NID1
	BTD	LYPD6
	PLXND1	TRABD2B
	PRCD	B4GALNT3
	ZNF804B	SPATA9
		SHC4
		EPHA7
		LAMB1
		TMEM44
		BICC1
		TNXB
		CHSY3
		ADAMTSL3
		PLCH2
		TSPAN18
		PGR
		FBLN5
		TGFBR3
		PLCD4
		NT5E
		WDR86
		ACBD7
		PHLDB2
		PTK7
		TMEM71
		SLC7A11
		SYT10
		PTGDS
		ITIH5
		CELF2
		DPP4
		COL12A1
		MAMDC2
		ARHGAP29
		ATP1A2
		F13A1
		ADAMTS9
		SDK1
		THSD7B
		IGF2BP2
		ADCY5
		FGF7
		EDA
		RAI14
		ADAMTS10
		ADGRG6
		COL11A1
		NRP1
		MAP6D1
		LAMA4
		HRH1
		EPHA3
		SUGCT
		HLF
		ITGA9
		LMO3
		CCDC171
		PTPRU
		TNS2
		TERB1
		TIMP3
		ABCA9
		MAP7D3
		MRC2
		PPFIBP1
		TRPC3

## Sheet: Fig 4B-UP data
Time-differential transcriptional regulation of the CNS of NHPs during LACV infection (Fig 4B-UP data)
	Telencephalon_14-vs-7dpi_UP		Cerebellum_14-vs-7dpi_UP		Brainstem_14-vs-7dpi_UP		SpCord_14-vs-7dpi_UP
term_name	neg-Log10 (p-adj)	Number of UP genes per term	neg-Log10 (p-adj)	Number of UP genes per term	neg-Log10 (p-adj)	Number of UP genes per term	neg-Log10 (p-adj)	Number of UP genes per term
cell periphery	6.08352	42	4.79113	53	15.8081	101	1.68947	29
response to stimulus	5.27345	52			3.04859	99
plasma membrane	4.67646	38	2.74861	46	5.25452	76
lymphocyte activation	4.16777	15
immune response	4.06628	22
immunological synapse	2.6109	4
adaptive immune response	2.4132	12
T cell receptor signaling pathway	2.0932	5
B cell differentiation	1.77814	6
cytokine production	1.50887	11
B cell receptor signaling pathway	1.40201	4
regulation of cell adhesion	1.33535	11			2.5441	20
developmental process					6.4966	87
extracellular matrix					18.236	34	3.62952	10
extracellular matrix organization					12.1782	23	3.43222	9
Protein digestion and absorption					9.09756	13	1.45596	4
response to wounding					3.2059	18
synapse					1.65284	25
tissue development					11.5454	51
wound healing					1.92446	14
only significant data are indicated: neg-Log10 (p-adj) ³ 1.3

## Sheet: 14 vs. 7 dpi_DOWN genes
Telencephalon_14-vs-7dpi_DOWN	Cerebellum_14-vs-7dpi_DOWN	Brainstem_14-vs-7dpi_DOWN	SpCord_14-vs-7dpi_DOWN
HSPA4L	MSN	PFN1	S100A10
HSP90AA1	MITD1	CCT3	PHF11
CRYAB	HINT1	SPATA6L	CALR
DNAJB1	PNPT1	EZH2	GLUL
HSPA5	SAMD4A	CNN3	MAMU-DRA
IFI44L	MAGT1	KCNA3	FAM104B
PML	TMEM50A	CYCS	TAPBP
MX2	FKBP4	SP100	KLF9
EIF2AK2	TDRD7	HSPA9	CLU
HSPA1A	ELF1	PI4K2B	C2
TRIM25	LDHA	ETS2	CLDND1
DDX60	LRRC8B	ALPK1	HSP90AB1
IFI6	EVC2	TUBB	C6H5orf56
IFIH1	IL10RB	VWA5A	STARD4
DDX58	TUBB	GAPDH	CPZ
IFIT1	PANX1	VAMP2	ACTB
IFIT3	MLEC	DYNLL1	PHLDA1
OAS1	NEK10	TICAM2	HSPA8
CMPK2	DNAJB11	GJC1	CHORDC1
IFIT2	GAPDH	NCSTN	TFEC
MX1	AQP4	CCT8	MPEG1
TAC3	DLG5	HSPA4	HSPD1
F3	NAGK	RRAGA	HSP90B1
STARD4	SOAT1	DEGS1	IRF2BP2
CALCOCO2	RPL41	CALR	JAK2
IL1R1	CNP	CTDNEP1	GCA
STIP1	SSB	C6H5orf56	HMGB1
FKBP4	CLIC4	SRGN	F2R
SYT2	TSPYL4	PHF11	RPS23
DNAJA1	PARD3	UBC	BTN3A3
SAMHD1	RAMP1	POLR2A	SP110
FOSL2	PPP1R3C	ATP6V0C	SP100
B2M	MED17	UBB	PDLIM1
GCA	FTH1	TRIM22	ALPK1
SPATA6L	TLNRD1	GLRX	ADAR
POR	TCP1	ADAR	DNAJA4
SOD2	PDZD2	CLU	HSPA4L
CCDC144NL	DYNLL1	PSMD10	PRDX1
HSPB8	HSPD1	LAMTOR5	PARP15
UBB	TUBA1B	SAMHD1	MCL1
NUB1	C3	EIF1B	RND3
ADAR	TMSB4X	EIF3I	ZNFX1
CD163L1	RPS17	CD99	GLRX
CHGB	ZNF267	JMJD6	HERPUD1
LAP3	HMGB1	SP110	ANXA1
PAPPA2	TMEM62	PSMA4	C19H19orf66
RBM43	MPP4	BEX3	NFKBIZ
GLRX	CD81	TMA7	GSTM5
HSPB6	GNB4	PDIA4	NMI
HSPH1	CALCOCO2	CORIN	IGFBP6
GLRA2	GLRX	TMEM14A	STIP1
SP110	NDRG1	IRF9	CYTB
DCDC1	HYOU1	TCP1	AHSA1
NEFH	GLUL	FAM161B	PCBD1
SP140L	STARD4	BTN3A3	TLR3
KAT2A	CST3	CRYAB	DCDC1
UBE2L6	CYCS	ILF2	PARP12
ADAMTS1	ANXA1	HSPB8	LAP3
ZNFX1	ATP5PD	DNAJA1	SRGN
DPYS	PPID	ARRDC4	DUSP1
GDF11	RORB	CASP5	AOX1
TENT5A	SEMA3C	SYTL3	TLR2
MOV10	AIM2	ACTB	C3
DDX60L	ELOVL7	APOL2	ZC3HAV1
NLRC5	CNN3	PRDX1	TNFAIP8L3
VEGFA	PLAAT3	PARP12	DNAJA1
KCNS1	CACYBP	SERF1A	TGM2
TNFSF13B	SV2C	DDX60L	GIMAP8
SAMD9L	RER1	GAD1	CACYBP
STAT1	STK17B	HSP90B1	ND5
MND1	HSPA4L	CYP4F12	OMD
ETV7	STK3	HIST1H2AC	FOS
CD274	NRN1	HSPD1	FOSL2
PHF11	TGFBR2	TRIB1	TAF7
C6H5orf56	SPATA13	LDOC1	GALNT15
DTX3L	DEGS1	STAT2	COX3
TAP2	ANKFN1	AHSA1	TRIM22
RNF213	RASGEF1B	DNAAF4	CGAS
BAG3	SPATA6L	CACYBP	WARS
SPP1	LRRC6	ATP5PD	HIST1H2AC
FAM111A	DNAJA4	MPEG1	ND4
C1S	VWA5A	C1S	SPP1
ZC3HAV1	BTN3A1	HSPA4L	GIMAP4
THBS3	CYP4F12	PML	HSPH1
TRIM14	VWF	P4HA2	TRIM25
EPSTI1	COL8A1	WARS	ATP6
SLFN5	RELL1	MEA1	TNFSF13B
PARP12	DPY19L4	EFCAB6	GBP3
TAP1	NFKBIZ	ZNFX1	CD163
LY6E_1	STAT3	IFIT5	IFIT5
STAT2	SYCP2	MIR663-6	C1QB
PARP14	TNFAIP8	TRIM25	IRF9
CD163	XBP1	SAMD9	COX1
IFIT5	PTPRC	WDCP	UBE2L6
LXN	KAT2A	STIP1	PLAC8
XAF1	NAIP	TNFSF13B	C1QA
PARP9	PSMA4	IRF1	LXN
ATP1A4	AHSA1	TUBB2B	PML
IL18BP	DNAJA1	NMI	MAFF
RSAD2	SFMBT2	RPA3	HSPA5
MEIKIN	DPYD	GAD2	VWA3B
OAS2	KBTBD6	PSMB4	C1S
MAEL	SDC4	STX11	IRF1
IFI44	UBC	PARP15	DNAJB1
ITPRID1	SPCS1	RGS2	TMEM140
ATP8	SPATA1	RFX2	SERPING1
C19H19orf66	ZFP36L2	PRDX5	ZFP36
HERC6	EFHD1	LRGUK	ACTN2
TRIM21	SEC24D	PWWP3B	ZNF74
IFI27	LY75	HSPA8	HSP90AA1
EREG	MCL1	CD163	TRIM14
OAS3	RUNX1	EPSTI1	GJB2
SLC26A6	UBB	ZFP92	COX2
LGALS3BP	TTC23	STAP1	ZBTB16
DHX58	CRYAB	GIMAP6	ADM
HSPB1	STOM	DYNLT1	GCH1
HERC5	SOD2	NLRC5	HSPE1
BTC	CASP10	TOMM22	EIF2AK2
USP18	HK2	HSP90AB1	STAT2
CP	RND3	PGAM1	RNF213
PLEKHA4	ADAR	PEG10	SLFN5
DUS3L	CABYR	SOD2	APOL2
GDNF	GABRA4	HSPE1	STAT1
PYCR1	PRDX2	GCH1	DDX60L
MYRFL	HSP90AB1	HSPH1	EGF
HELZ2	HSPE1	H2AFZ	CFB
APELA	DNAJB9	MAMU-E	NLRC5
TMEM275	IL15	HSPA5	SAMD9L
LIPN	GCH1	JUN	IGFBP3
TSPAN1	ARMCX1	CP	SAMD9
HSP90B1	GNG5	EID2	PARP9
ATP6	MRFAP1	LYZ	EPSTI1
ND5	VWA3B	XAF1	B2M
COX3	BAZ1A	DCDC1	ISG20
MAG	C5H4orf3	ZC3HAV1	DTX3L
SELENOP	NBN	EIF2AK2	MAMU-E
COX1	TMEM167B	GSTP1	CASP5
FKBP8	ABCA13	C11H12orf10	PARP14
CDH19	ZC2HC1B	MLKL	SOD2
ND4	WDR63	SERPING1	IDO1
POU3F3	DNPEP	PSME1	IFI30
COX2	NUB1	GIMAP4	RSAD2
ND1	CDK18	FABP3	IFI44L
HSPE1	FAM129A	PRELID1	TAP1
PARP10	IFNAR2	COX1	ETV7
NTMT1	RGL2	ATP8	MIR568
CLIC6	IRF2	LRRC6	IFIH1
OTX2	SKAP1	CYC1	XAF1
HSD11B1	LCP1	IFI44L	OAS3
GPX8	SYTL3	STAT1	BST2
ONECUT1	SYCP1	RSAD2	APOL6
ZNF185	SQOR	CYTB	DDX60
C1H1orf194	APOD	B2M	CD274
BST2	HSP90B1	HSP90AA1	DUSP5
NOL3	LGI2	COX3	HELZ2
TFAP4	CD38	KIF27	OAS1
FAM170A	CCDC144NL	B3GALT5	MAMU-A3
MRLN	TUBB2B	LXN	CMPK2
SIVA1	TENT5A	TAP1	UBQLNL
MRPL28	C20H16orf46	SAMD9L	DDX58
CLDN2	CHRNA3	TRIM14	PSMB9
GPR6	PFN1	NQO1	HERC6
AMBN	CYC1	SCIN	LY6E_1
RHOC	TRIM38	DNAH5	EREG
SLC28A3	HSPB8	RNF213	IFI44
NPPC	RAB39A	PCBD1	FCGR3
HTR2B	FGL2	LRRIQ1	SCAMP3
SLCO4A1	HSPA8	CMPK2	MX2
TMEM176A	COCH	ATP6	ND1
CYP2C18	NEK5	GTF2A1L	LGALS3BP
CRHR2	LITAF	CFAP61	CCL8
ASPHD1	ADAMTS9	UBE2L6	KCNJ8
NUDT16	PHF11	LAMB4	IFI6
GADD45A	PI4K2B	PARP9	USP18
VTCN1	MSR1	DNAJB1	PGBD2
SDHD	SCIN	ISG20	MYOZ2
LMX1A	B3GALT2	C19H19orf66	DHX58
	THBS1	PARP14	PPP1R26
	TNFSF10	ND4	HERC5
	AGRN	VWA3B	C15H9orf153
	TRIM5	PSMB6	IFIT1
	TNFSF13B	ND5	CXCL10
	IL18BP	DNAH9	MX1
	CALR	DRC1	IFIT3
	CD44	NDUFB10	OAS2
	CTSH	DNAI1	IFIT2
	TFEC	SLFN5	IFI27
	APOL4	PSME2	TRIM21
	TRIM22	CHI3L1	STEAP1
	NCR3LG1	AK7	MUC1
	ATP8	APOL6	NRAP
	GCA	C1H1orf87	MAP1LC3A
	SLC12A7	DTX3L	TOR2A
	F3	DDX58	TMEM132E
	PRDX1	DDX60	CENPH
	PIK3AP1	EGF	MRPL36
	KCNK13	C1QB	SULT1B1
	STAT2	IFIH1	BBC3
	IL15RA	COX2	STMND1
	DPYS	IFI27	PHOSPHO1
	HSPH1	SERPINA3	SLC35D3
	CDH19	CALY	CCL3
	ZNFX1	HSPA1A	KLK15
	BCL11B	SPATA17	SERPINF2
	HEY1	DNAH1	RIPK3
	CFAP299	SYT5	GRIN3B
	DAPP1	TSHR	NPM2
	CSRNP1	DRC3	FKBP6
	DNAJB1	UBA7	ZWINT
	HSP90AA1	AMIGO2	IRF7
	PENK	HERC6	SPN
	TCAF2	PSMB9	RTP4
	HELB	USP18	IL1RN
	MGST1	IFI44	ISG15
	GFAP	TTC6	HTR3A
	NQO1	MAMU-A3	SCN11A
	IFIT5	LRRC36
	ADAMTS20	PIM3
	P2RY6	ZCCHC12
	SMIM2	ND4L
	EIF2AK2	MX2
	PATL2	IFI6
	WARS	EREG
	IFI16	MAK
	C19H19orf66	CDKN2B
	DTHD1	CFAP299
	ETV6	FRMPD2
	LVRN	OAS3
	CTSD	CDKN1A
	BAG3	RASEF
	PML	TTC29
	ALPK1	PGBD2
	COX3	CFAP206
	SH3BP2	MAP3K19
	TAPBP	MRPS7
	COX1	HELZ2
	ATF3	CFAP77
	MOCOS	DHX58
	CYTB	CD274
	SERPINH1	ETV7
	TGM2	DTHD1
	ERAP1	FHAD1
	BTN3A3	IL18BP
	PSME2	ROPN1L
	TMSB10	GBP3
	FNDC1	SKA3
	SAMD3	SPAG17
	LAP3	OTX2
	SP110	TRIM21
	ND5	SLC29A4
	C6H5orf56	OAS2
	ND4	OAS1
	SRGN	DNAH7
	MOV10	LRRC23
	SLFN12L	IFIT2
	TCEAL9	RARRES1
	GLIPR2	PSMB8
	STX11	HSPB1
	SLC44A3	MX1
	SLCO5A1	HERC5
	GIMAP4	CFAP52
	CASP5	HOXC4
	OSMR	ADGB
	PLAC8	IFIT1
	CSF1	IFIT3
	CUBN	LGALS3BP
	MPEG1	ND3
	FOSL2	KL
	HSPA5	KIAA2012
	NFKBIA	PIH1D2
	ATP6	CFAP54
	ASAP3	MT2A
	MIR663-6	ARMC4
	SHISA5	PRLR
	FKBP5	C3H7orf57
	INHBA	CASR
	BARD1	DNAH3
	MICALL2	SLC47A2
	CP	DNAH11
	ERAP2	DNAH10
	NMI	FCGR2B
	TRIM14	WNT5B
	UBA7	CAPN9
	SPP1	MSX1
	OASL	DNAH12
	MYO3A	CXCL11
	BUB1	ND1
	C1S	CA12
	CARD11	CCDC81
	FAS	TARBP2
	COX2	CLDN2
	C2	TPH2
	MANF	SLC6A4
	SP140L	SLC9C1
	IRF9	AGR3
	DTX3L	SPAG6
	TAP2	ANO7
	SP100	VSIG10L
	LYZ	MAP3K15
	KLHL6	FAM216B
	MYOM2	VIPR2
	PARP9	ASB14
	DNAH3	CFAP74
	SPSB4	CXCL10
	XAF1	BTC
	SCG2	BST2
	PARP15	LMX1A
	SAMHD1	CLIC6
	IL18R1	PIFO
	PCSK1	FOXJ1
	RBM43	AKAP14
	CLEC2B	RTP5
	B2M	TEKT1
	SAMD9	CFAP47
	PRELID1	CCDC114
	GPR141	FAM9B
	IL7	TMEM91
	CGAS	NUDT8
	SIGLEC11	CLRN2
	TLR3	RPP21
	DHX58	GAS2L2
	PARP12	NPAS1
	CIITA	IL31RA
	HSPA1A	ZBBX
	FCGR3	ELL3
	ND1	HTR6
	OAS3	SPATA18
	CXCL9	WRAP73
	PLSCR1	GHSR
	GIMAP8	CENPT
	EPSTI1	VSIG8
	CHI3L1	ARMC3
	RNF213	ALKBH7
	ZC3HAV1	SH2D7
	STAT1	CCDC60
	MAMU-E	TRH
	RSAD2	APOBEC3H
	DRAM1	FAM24B
	SLFN5	OPN5
	EGF	SERPINA5
	IRF1	ADAMDEC1
	FAM111A	SLC28A3
	TRIM21	POLR2L
	DDX60	CFAP73
	FCGR2A	PSMG3
	TLR2	CHRNA1
	NLRC5	CFAP46
	TRIM25	DEUP1
	IFI44L	FAM136A
	IFI6	TTLL6
	UBE2L6	NCBP2AS2
	CD163	CRHR2
	DDX60L	ARHGAP8
	APOL2	C4H6orf118
	IFIH1	GRXCR2
	PARP14	TTR
	SAMD9L	TMEM72
	TMEM140	C1H1orf141
	EREG	NTS
	MAMU-A	EFCAB1
	CXCL10	C1H1orf158
	TAP1	LRRC71
	SERPING1	RIBC2
	DDX58	ZNF474
	MAMU-A3	CCDC170
	LGALS3BP	PPEF2
	SERPINA3	CFAP161
	STAP1	C14H11orf88
	SLC29A4	FAM81B
	IFI44	C15H9orf135
	IFI27	DAW1
	HELZ2	OFCC1
	MX2
	PARP10
	CEBPD
	CMPK2
	HERC5
	INSC
	RFNG
	PTGS2
	KCNJ8
	USP18
	MT2A
	HERC6
	OAS2
	CD274
	PSMB8
	IFIT1
	MX1
	IFIT3
	MLKL
	IFIT2
	CDC20B
	PLAAT2
	LCT
	OAS1
	IGFBP3
	ISG20
	CXCL11
	ETV7
	OPRM1
	APOL6
	PSMB9
	FUZ
	CLCA1
	FIBCD1
	C1H1orf146
	MUC19
	CXHXorf58
	SLC9C1
	ROS1
	MYBL2
	TDRD5
	MYB
	STAP2
	IDO1
	GBP3
	SHISAL2B
	PSTPIP1
	CYP3A7
	CHRNA5
	NOL12
	STAR
	VSIG10L
	TFPI2
	ZNF747
	MYO1A
	FHL3
	IER2
	CD300A
	SLC5A7
	C1H1orf94
	ECSCR
	ABCC11
	ANKRD22
	KLRG1
	KCNK5
	CYP2C75
	H19
	KCNJ15
	TMEM176B
	TNFAIP6
	OXTR
	THBS4
	GOLGA6L2
	EPGN
	STEAP4
	PLA1A
	CA7
	SLC38A8
	SELE
	HMOX1
	TNFSF18
	PLAAT4
	IRF7
	TIMP1
	CD68
	KLHL31
	CCL8
	BST2
	IL1RN
	SECTM1

## Sheet: Fig 4B-DOWN data
Time-differential transcriptional regulation of the CNS of NHPs during LACV infection (Fig 4B-DOWN data)
	Telencephalon_14-vs-7dpi_DOWN		Cerebellum_14-vs-7dpi_DOWN		Brainstem_14-vs-7dpi_DOWN		SpCord_14-vs-7dpi_DOWN
term_name	neg-Log10 (p-adj)	Number of UP genes per term	neg-Log10 (p-adj)	Number of UP genes per term	neg-Log10 (p-adj)	Number of UP genes per term	neg-Log10 (p-adj)	Number of UP genes per term
defense response to virus	26.7914	52	38.1891	136	25.0598	84	39.6683	90
innate immune response	14.8449	41	27.7635	86	15.6854	59	34.221	66
Cytokine Signaling in Immune system	12.3266	37	23.7707	80	21.5917	62	21.7172	53
immune response	11.2169	51	37.4067	136	10.9534	76	28.1473	80
Antiviral mechanism by IFN-stimulated genes	10.2105	14	7.51888	17	9.25255	16	8.86046	14
viral genome replication	9.91409	15	13.0554	24	9.94563	19	13.8201	19
ISG15 antiviral mechanism	6.89355	11	4.355	13	6.54774	13	5.85974	11
cytokine production	5.10707	24	16.5539	60	5.20884	35	15.4369	40
apoptotic process	3.50145	37	13.5208	95	4.18622	60	8.17149	51
OAS antiviral response	3.09959	4	2.92337	5	2.16957	4	2.72843	4
cellular respiration	2.15777	11	1.76806	17	4.11396	18
Cellular responses to stress	2.14138	23	3.28365	47	9.89942	48
proteolysis	1.45139	31	7.88704	79	2.21119	52	3.97054	41
Innate Immune System			5.58574	66	5.16775	49	3.32635	36
adaptive immune response							3.17121	23
microglial cell activation							2.0963	6
macrophage activation					0.353535	8	1.87816	8
Signaling by Interleukins			5.35453	38	3.77998	27	1.83106	19
complement activation, classical pathway							1.72994	8
developmental process			6.38671	189	0.600903	129	1.50961	89
only significant data are indicated: neg-Log10 (p-adj) ³ 1.3

## Sheet: 21 vs. 14 dpi_UP genes
Telenhephalon_21-vs-14dpi_UP	Cerebellum_21-vs-14dpi_UP	Brainstem_21-vs-14dpi_UP	SpCord_21-vs-14dpi_UP
TP53INP2	MYH2	MYH2	SCN11A
OBP2B	MYL1	MB	HTR3A
RHCG	ACTA1	MYOT	BBC3
LIPN	NRAP	TMEM72	MRPL36
TAC3	ATP2A1	OFCC1	NPM2
APELA	MYOM2	FAM81B	LIPN
TMEM275	ATP6	DAW1	SCAMP3
PYCR1	COX1	RIBC2	FOS
LYPD1	COX3	TTR
MYRFL	ND5	CRHR2
HCFC1R1	MIR663-6	C15H9orf135
MEIKIN	COX2	SLC28A3
GUCY2C	ND4	C1H1orf158
ISLR2	HSPB6	CFAP161
PTPN20	ANKDD1B	EFCAB1
PCP4	PRSS55	PPEF2
PDK4		C14H11orf88
MAL		C1H1orf141
HSPB6		ZNF474
ACAT2		TTLL6
ASPA		CFAP73
CA2		ARHGAP8
PAPPA2		GFY
SEPTIN4		DEUP1
SST		C13H2orf70
UBB		CCDC170
XKR7		ARMC3
NDRG2		OPN5
KCNS1		SLCO1B3
SYT2		CFAP46
NAXD		GAS2L2
LMX1A		VSIG8
SDHD		GPR179
C1H1orf194		FAM9B
NUDT7		TMEM82
CRHR2		CCDC60
PANX2		SKOR1
NUDT16		HTR6
CLDN2		CCDC114
ASPHD1		PSMG3
SLCO4A1		CHRNA1
RHOC		CLIC6
TMEM176A		CHRDL2
SLC28A3		CENPT
GPR6		RPP21
C4H6orf47		GHSR
MFSD5		WRAP73
GADD45A		C1QTNF5
FAM170A		MAP3K15
NOL3		TMEM88B
AMBN		CLDN2
ZNF185		ALKBH7
SIVA1		LMX1A
TFAP4		NCBP2AS2
CLIC6		BTC
C1H1orf141		SH2D7
DCT		CA12
TRPV4		FOXJ1
CCDC115		C5H4orf47
CD9_1		TEKT1
MAG		AKAP14
POU3F3		RFNG
ST18		KL
MBP		CFAP74
COX2		PRLR
QDPR		PIFO
PLP1		C1H1orf194
		LIPN
		CLTRN
		MARCH9
		OTX2
		ANO7
		ASB14
		VEPH1
		NEB
		GPR1
		VIPR2
		SPAG6
		KIAA2012
		SPATA18
		HTR2C
		MSX1
		SLC29A4
		TARBP2
		C6H5orf49
		ABCA4
		DNAH12
		F5
		SLC5A5
		CCDC81
		DNAH7
		SLC39A12
		DNAH10
		SPAG17
		CFAP54
		SULF1
		C3H7orf57
		LRRC14
		FHAD1
		ARMC4
		C13H2orf40
		KCNJ13
		OTOF
		PKHD1L1
		RASEF
		CFAP77
		TOGARAM2
		C20H16orf74
		CFAP206
		SLCO1C1
		MAP3K19
		MAK
		ROPN1L
		TRPV4
		DRC1
		KIF27
		DNAI1
		C3H21orf62
		CDKN1A
		SPATA17
		EZR
		DNAH9
		WSCD2
		MMP2
		CDKN2B
		CERKL
		MRPS7
		SLC38A4
		SPEF2
		NPNT
		GSTP1
		PCP4
		GAD1
		TPD52L1
		DNAH6
		NDUFB10
		SLC27A2
		CFAP61
		STPG4
		SLC2A12
		ATP2B3
		VAT1L
		B3GALT5
		C11H12orf10
		SHISA4
		KIT
		DCDC1
		MET
		C11H12orf56
		PSMB6
		KCND3
		ZDHHC23
		HHAT
		COL4A3
		PITPNM3
		MCF2L
		HSPB6
		COX2
		RAB3IP
		SLC4A10
		ACTN2
		LRRC6
		PRDX5
		ND5
		SIAH3
		COX1
		CYTB
		RELL2
		GEM
		ATP6
		ZFP92
		COX3
		CORIN
		CNTN3
		GBGT1
		HTR2A
		PARD6B
		RPA3
		CPT1C
		ND4
		CACNA1G
		ECHDC3
		PLD5
		SEZ6
		EFCAB6
		EIF3I
		COL4A4
		H2AFZ
		GABRA3
		RUNDC3A
		CCDC126
		TMEM108
		TMEM14A
		LDOC1
		PCBD1
		PGAM1
		DEGS1
		ADARB2

## Sheet: Fig 4C-UP data
Time-differential transcriptional regulation of the CNS of NHPs during LACV infection (Fig 4C-UP data)
	Telencephalon_21-vs-14dpi_UP		Cerebellum_21-vs-14dpi_UP		Brainstem_21-vs-14dpi_UP		SpCord_21-vs-14dpi_UP
term_name	neg-Log10 (p-adj)	Number of UP genes per term	neg-Log10 (p-adj)	Number of UP genes per term	neg-Log10 (p-adj)	Number of UP genes per term	neg-Log10 (p-adj)	Number of UP genes per term
myelin sheath	4.17799	5
central nervous system myelination	2.90284	4
midbrain development	1.85422	5
oligodendrocyte development	1.8149	4
substantia nigra development	1.7368	4
aerobic respiration			5.41483	6	1.59669	9
axonemal dynein complex					5.21273	6
cell projection					20.2472	68
dynein complex					4.30978	7
microtubule					5.10754	18
microtubule associated complex					1.85241	8
microtubule bundle formation					10.393	15
microtubule cytoskeleton organization					6.91126	24
microtubule-based movement					10.9363	24
mitochondrial respirasome			6.47358	5	2.5978	7
neuron projection					3.7055	29
Respiratory electron transport			5.31471	5	2.40458	7
Serotonin receptors					1.5128	3
Cytoprotection by HMOX1			2.23268	3
TP53 Regulates Metabolic Genes			1.83605	3
only significant data are indicated: neg-Log10 (p-adj) ³ 1.3

[truncated: 2 more sheets: 21 vs. 14 dpi_DOWN genes, Fig 4C-DOWN data]
